# Supplementary material for: Myxopyronin B inhibits growth of a Fidaxomicin-resistant Clostridioides difficile isolate and interferes with toxin synthesis
Source: Gut Pathog. 2022 Jan 6;14:4. doi: 10.1186/s13099-021-00475-9 (PMC8739712; doi:10.1186/s13099-021-00475-9)
Supplement: Supplementary file 1 — Additional file 1. Log2 fold changes and adjusted p values from DEqMS analyses for Rifaximin (Rif), Fidaxomicin (Fid) and Myxopyronin B (MyxB) treated C. difficile cells compared to control cells only exposed to DMSO (ctrl). Columns A to C and J to K give additional information on the proteins obtained from UniProt or microbes online. LFQ intensities and averaged LFQ intensities of all three biological replicates are given in columns L to AA. Significant p values are highlighted in red. Proteins only identified in stressed cells are listed as "ON" while proteins only identified in controls are listed as "OFF". [file 13099_2021_475_MOESM1_ESM.xlsx]

## Sheet: Additional_file_1
Additional file 1: Log2 fold changes and adjusted p values from DEqMS analyses for Rifaximin (Rif), Fidaxomicin (Fid) and Myxopyronin B (MyxB) treated C. difficile cells compared to control cells only exposed to DMSO (ctrl). Columns A to C and J to K give additional information on the proteins obtained from UniProt or microbes online. LFQ intensities and averaged LFQ intensities of all three biol…
Locus tag (UniProt)	Operon (microbes online)	Strand information (microbes online)	FC Rif vs Ctrl [log2]	adj. p vlaue (DeqMS)	FC Fid vs Ctrl [log2]	adj. p vlaue (DeqMS)	FC MyxB vs Ctrl [log2]	adj. p vlaue (DeqMS)	Gene name (UniProt)	Protein name (UniProt)	LFQ intensity DSMO_Bio1	LFQ intensity DSMO_Bio2	LFQ intensity DSMO_Bio3	Average intensity DMSO	LFQ intensity Fid_Bio1	LFQ intensity Fid_Bio2	LFQ intensity Fid_Bio3	Average intensity Fid	LFQ intensity Myx_Bio1	LFQ intensity Myx_Bio2	LFQ intensity Myx_Bio3	Average intensity Myx	LFQ intensity Rif_Bio1	LFQ intensity Rif_Bio2	LFQ intensity Rif_Bio3	Average intensity Rif
CD630_00010	CD0001	+	0.301608	0.461878	0.301687	0.463008	-0.227216	0.780559	dnaA	Chromosomal replication initiator protein DnaA	62615000	112160000	76909000	8.38947e+07	75022000	131450000	103750000	1.03407e+08	51702000	85147000	78160000	7.16697e+07	89840000	130510000	89855000	1.03402e+08
CD630_00020	CD0001	0	0.0406102	0.913841	-0.152271	0.589145	-0.00996337	0.986553	dnaN	DNA polymerase III subunit beta	1287400000	1046700000	1196700000	1.17693e+09	1100700000	1079200000	997230000	1.05904e+09	1226600000	1062800000	1217100000	1.16883e+09	1278500000	1100200000	1252900000	1.21053e+09
CD630_00030	CD0001	+	0.397842	0.462359	0.115268	0.796506	0.278784	0.760624	CD630_00030	Putative RNA-binding mediating protein	133720000	165380000	119530000	1.39543e+08	166350000	154410000	132690000	151150000	173690000	131590000	202590000	169290000	130920000	198080000	222560000	1.83853e+08
CD630_00050	CD0001	+	0.363713	0.21131	0.437201	0.106456	0.376224	0.427442	gyrB	DNA gyrase subunit B (EC 5.99.1.3)	674760000	791500000	613550000	693270000	906420000	897890000	1011700000	938670000	815830000	817840000	1065800000	8.99823e+08	842910000	849600000	983650000	8.92053e+08
CD630_00060	CD0001	+	0.100979	0.778363	0.100034	0.735044	0.149963	0.803657	gyrA	DNA gyrase subunit A (EC 5.99.1.3)	1138500000	1084100000	1195300000	1139300000	1183400000	1161700000	1318200000	1221100000	1232800000	1112200000	1447300000	1264100000	1255100000	1148600000	1262000000	1221900000
CD630_00070	CD0001	+	0.149844	0.834974	0.733749	0.498276	0.428739	0.857804	CD630_00070	Putative spore protein	698090000	518490000	492330000	5.69637e+08	407560000	692680000	1741600000	947280000	408000000	1373000000	519290000	7.66763e+08	436840000	741040000	718070000	6.31983e+08
CD630_00080	CD0001	+	0.105384	0.889274	0.00152825	0.986818	0.266501	0.797754	CD630_00080	Uncharacterized protein	197900000	180300000	263390000	2.13863e+08	250240000	235040000	156990000	214090000	350840000	224670000	196250000	2.57253e+08	213470000	296740000	180000000	230070000
CD630_00090	CD0001	+	0.387972	0.472247	0.289279	0.502175	0.424962	0.443441	rsbV	Anti-sigma factor antagonist	277160000	317350000	306180000	300230000	442430000	276070000	382170000	366890000	439220000	351320000	418670000	403070000	444770000	264170000	469660000	3.92867e+08
CD630_00100	CD0001	+	0.121126	0.815539	0.00740018	0.963892	-0.0584364	0.929661	rsbW	Serine-protein kinase RsbW	326780000	303910000	310470000	313720000	269660000	402500000	273840000	3.15333e+08	264230000	342390000	297180000	3.01267e+08	287590000	387160000	348840000	3.41197e+08
CD630_00110	CD0001	+	0.483473	0.403289	0.316527	0.589145	0.79052	0.363393	sigB	RNA polymerase sigma-B factor (Sigma-37)	NA	47172000	49907000	3.23597e+07	50288000	57643000	73412000	6.04477e+07	67664000	86543000	97669000	8.39587e+07	61620000	80263000	61707000	6.78633e+07
CD630_00120	0	+	-0.535251	0.651104	-0.438859	0.613575	-0.459926	0.797754	niaR	transcription repressor NiaR	21965000	53251000	59433000	44883000	30958000	38924000	29451000	33111000	29128000	36134000	NA	21754000	30429000	NA	31513000	2.06473e+07
CD630_00140	0	+	-0.162569	0.668514	-0.078693	0.832277	0.0465387	0.945183	serS1	Serine--tRNA ligase (EC 6.1.1.11) (Seryl-tRNA synthetase) (SerRS) (Seryl-tRNA(Ser/Sec) synthetase)	2106100000	1817500000	2613100000	2178900000	2064100000	1862100000	2263500000	2.06323e+09	2569700000	1912500000	2268800000	2.25033e+09	1931100000	1802700000	2106300000	1946700000
CD630_00160	CD0016	+	0.293664	0.419114	0.48975	0.158269	-0.0559095	0.972958	dnaX	DNA polymerase III subunit gamma/tau (EC 2.7.7.7)	30112000	47684000	30222000	36006000	48882000	59388000	43409000	5.05597e+07	31492000	38658000	33762000	3.46373e+07	44619000	49491000	38293000	4.41343e+07
CD630_00170	CD0016	+	-0.0126526	0.984109	0.173948	0.659203	0.0418308	0.960146	ybaB	Nucleoid-associated protein CD630_00170	843190000	987810000	997750000	9.42917e+08	925430000	1078400000	1187400000	1.06374e+09	971440000	864930000	1075600000	9.70657e+08	926390000	878850000	998810000	9.34683e+08
CD630_00180	CD0016	+	0.026603	0.720077	-0.0493671	0.788093	-0.120324	0.889958	recR	Recombination protein RecR	136040000	55317000	333230000	1.74862e+08	186560000	111180000	209200000	168980000	136790000	151210000	194610000	160870000	158580000	191910000	183860000	1.78117e+08
CD630_00190	0	-	0.0904754	0.808267	0.12978	0.640171	0.0416212	0.942558	ugtP1	processive diacylglycerol beta-glucosyltransferase	275570000	321640000	355650000	317620000	348190000	365100000	329260000	3.47517e+08	341970000	312800000	325980000	3.26917e+08	377760000	319280000	317490000	3.38177e+08
CD630_00200	0	+	-0.240312		-0.951984		-0.160773		CD630_00200	Uncharacterized protein	NA	NA	88479000	29493000	36507000	68183000	32520000	4.57367e+07	74856000	NA	83441000	5.27657e+07	NA	NA	74903000	2.49677e+07
CD630_00210	0	+	0.484257	0.149122	0.782599	0.0267651	0.492278	0.342876	pycA	Pyruvate carboxylase (EC 6.4.1.1)	3634400000	3658400000	3349400000	3547400000	6019900000	4989300000	7297800000	6.10233e+09	4941200000	4399700000	5629100000	4990000000	5242800000	4154300000	5489900000	4.96233e+09
CD630_00220	0	0	1.1588	0.0762138	-0.254972	0.600032	0.416145	0.616998	fusA1	Elongation factor G (EF-G)	122170000	209340000	107900000	146470000	92566000	177400000	98261000	1.22742e+08	142690000	283730000	159910000	1.95443e+08	283220000	500320000	197540000	3.27027e+08
CD630_00230	CD0023	+			ON				ctsR	Transcriptional regulator CtsR	NA	NA	NA	NA	NA	7630700	12632000	6.75423e+06	NA	NA	NA	NA	NA	NA	NA	NA
CD630_00240	CD0023	+	-0.195685	0.807214	-0.587079	0.344297	-0.44689	0.600776	mcsA	Activator of protein kinase McsB	41945000	75833000	51204000	5.63273e+07	32022000	42971000	NA	2.49977e+07	36179000	48588000	39202000	41323000	52732000	46368000	48448000	4.91827e+07
CD630_00250	CD0023	+	-0.0813218	0.920355	0.068885	0.891421	-0.148059	0.884448	mcsB	Protein-arginine kinase (EC 2.7.14.1)	70701000	64671000	42501000	59291000	44530000	75202000	66840000	6.21907e+07	41567000	66983000	51974000	53508000	47495000	58193000	62436000	5.60413e+07
CD630_00260	CD0023	+	0.130842	0.712788	0.285249	0.369117	-0.0282397	0.974447	clpC	Class III stress response-related ATPase, AAA+ superfamily	196070000	267830000	175290000	2.13063e+08	213060000	273190000	292680000	2.59643e+08	164720000	246510000	215570000	2.08933e+08	202340000	255660000	241870000	233290000
CD630_00270	CD0023	+	OFF		0.00772897		OFF		radA	DNA repair protein RadA	79625000	69901000	77032000	7.55193e+07	NA	NA	75925000	2.53083e+07	NA	NA	NA	NA	NA	NA	NA	NA
CD630_00280	CD0023	+	0.194291	0.717651	0.00142444	0.969605	0.00724217	0.960146	disA	DNA integrity scanning protein DisA (Cyclic di-AMP synthase) (c-di-AMP synthase) (Diadenylate cyclase) (EC 2.7.7.85)	45718000	46147000	36699000	4.28547e+07	37165000	55319000	36207000	42897000	46506000	55692000	27013000	4.30703e+07	54038000	57062000	35998000	4.90327e+07
CD630_00290	CD0023	+	0.490396	0.104327	0.614444	0.0396629	0.317489	0.489839	CD630_00290	Putative membrane protein	142450000	161150000	182060000	1.61887e+08	226510000	249210000	267810000	2.47843e+08	185680000	205290000	214240000	2.01737e+08	225580000	224800000	231890000	2.27423e+08
CD630_00300	0	+	0.663972	0.179795	0.601954	0.223135	0.340863	0.774947	CD630_00300	Putative membrane protein	32803000	28883000	41543000	3.44097e+07	38415000	56943000	61320000	52226000	33599000	33644000	63498000	4.35803e+07	48513000	46445000	68602000	54520000
CD630_00360	CD0035	+	0.0631683	0.900945	-0.0996005	0.774014	0.100443	0.901122	acoA	Acetoin dehydrogenase E1 component (TPP-dependent alpha subunit) (EC 1.2.4.1)	52220000	56178000	45855000	5.14177e+07	48401000	41261000	54301000	4.79877e+07	51046000	63472000	50857000	55125000	53044000	61208000	46905000	53719000
CD630_00370	CD0035	+	0.0116789	0.975447	0.0148642	0.948887	0.244458	0.698514	acoB	Acetoin dehydrogenase E1 component (TPP-dependent beta subunit) (EC 1.2.4.1)	61885000	60859000	50483000	5.77423e+07	55107000	61008000	58906000	5.83403e+07	61628000	79277000	64308000	6.84043e+07	60901000	52644000	61090000	5.82117e+07
CD630_00380	CD0035	+	OFF		OFF		0.21959	0.817504	acoC	Acetoin dehydrogenase E2 component (Dihydrolipoamide acetyltransferase) (EC 2.3.1.12)	NA	18627000	25612000	1.47463e+07	NA	NA	NA	NA	26327000	23774000	27167000	25756000	NA	NA	NA	NA
CD630_00390	CD0035	+	0.220424	0.516027	0.324144	0.270355	0.453592	0.367379	acoL	acetoin dehydrogenase E3 component (dihydrolipoamide dehydrogenase)	55199000	48655000	53195000	5.23497e+07	54539000	67443000	74631000	6.55377e+07	58772000	79512000	76786000	71690000	54152000	57445000	71377000	6.09913e+07
CD630_00460	0	+	-0.153885	0.859324	-0.235967	0.691012	-0.276503	0.774947	CD630_00460	Putative lipoate-protein ligase (EC 2.7.7.63)	41260000	80151000	56818000	5.94097e+07	44355000	57749000	49233000	5.04457e+07	41037000	66951000	39156000	49048000	49311000	54166000	56720000	53399000
CD630_00470	CD0047	+	0.213411						ispD	2-C-methyl-D-erythritol 4-phosphate cytidylyltransferase (EC 2.7.7.60) (4-diphosphocytidyl-2C-methyl-D-erythritol synthase) (MEP cytidylyltransferase) (MCT)	NA	23387000	NA	7.79567e+06	NA	NA	NA	NA	NA	NA	NA	NA	NA	21463000	32768000	18077000
CD630_00480	CD0047	+	-0.106886	0.849034	-0.14996	0.72512	-0.053864	0.947932	ispF	2-C-methyl-D-erythritol 2,4-cyclodiphosphate synthase (MECDP-synthase) (MECPP-synthase) (MECPS) (EC 4.6.1.12)	272060000	198530000	277350000	2.49313e+08	224740000	249560000	199800000	224700000	241000000	183520000	296010000	2.40177e+08	191060000	242900000	260570000	231510000
CD630_00490	0	+	-0.604077	0.0781668	-0.889039	0.0196162	-0.715181	0.208662	proS1	Proline--tRNA ligase 1 (EC 6.1.1.15) (Prolyl-tRNA synthetase 1) (ProRS 1)	4128200000	3162900000	3448500000	3.57987e+09	1971200000	2399100000	1428800000	1.93303e+09	2549800000	2469000000	1523000000	2180600000	2709100000	2415600000	1940800000	2.35517e+09
CD630_00500	0	+	-0.458127	0.165314	-0.65823	0.0589533	-0.742094	0.222788	proS2	Proline--tRNA ligase 2 (EC 6.1.1.15) (Prolyl-tRNA synthetase 2) (ProRS 2)	10567000000	11820000000	9845200000	1.07441e+10	6398600000	9159500000	4866000000	6.80803e+09	5527000000	9507200000	4236500000	6.42357e+09	7726600000	9573700000	6162500000	7.82093e+09
CD630_00510	0	+	0.458705	0.209158	0.615402	0.0748617	0.0852288	0.945183	gltX	Glutamate--tRNA ligase (EC 6.1.1.17) (Glutamyl-tRNA synthetase) (GluRS)	647890000	1184100000	827240000	886410000	1386500000	1180700000	1506700000	1.35797e+09	617210000	970050000	1233800000	9.40353e+08	1074100000	1355500000	1225000000	1218200000
CD630_00520	CD0052	0	-0.00351283	0.994952	0.0690779	0.814992	0.175908	0.760624	cysS	Cysteine--tRNA ligase (EC 6.1.1.16) (Cysteinyl-tRNA synthetase) (CysRS)	3525500000	2566600000	3242000000	3.11137e+09	3573500000	2870000000	3348400000	3.26397e+09	3712500000	3181300000	3650700000	3.51483e+09	3245500000	2725900000	3340000000	3103800000
CD630_00530	CD0052	+	0.070068	0.913841	0.563568	0.212529	0.101717	0.938534	mrnC	Mini-ribonuclease 3 (Mini-3) (Mini-RNase 3) (EC 3.1.26.-) (Mini-RNase III) (Mini-III)	137850000	198770000	244900000	193840000	276970000	245940000	336530000	286480000	163120000	173260000	287620000	208000000	250540000	150790000	209130000	2.03487e+08
CD630_00540	CD0052	+	-0.0219251	0.94728	0.121168	0.736562	0.14978	0.795814	thyX	Flavin-dependent thymidylate synthase (FDTS) (EC 2.1.1.148) (FAD-dependent thymidylate synthase) (Thymidylate synthase ThyX) (TS) (TSase)	812500000	789160000	718260000	7.73307e+08	943330000	683780000	896070000	841060000	892820000	748940000	931960000	8.57907e+08	762990000	670090000	851850000	7.61643e+08
CD630_00550	CD0052	+	-0.157726	0.658303	-0.191184	0.517408	0.0385232	0.953291	CD630_00550	Putative tRNA/rRNA methyltransferase, TrmH family, group3 (EC 2.1.1.-)	495930000	387600000	424950000	436160000	362620000	376850000	406610000	3.82027e+08	465000000	400970000	477920000	4.47963e+08	370160000	351600000	451210000	390990000
CD630_00570	CD0052	+			ON				sigH	RNA polymerase factor sigma-70 (EC 2.7.7.6)	NA	NA	NA	NA	18444000	54789000	32725000	3.53193e+07	NA	NA	NA	NA	NA	NA	NA	NA
CD630_00580; CD630_00710	CD0068	+	0.238277	0.361263	0.540694	0.0442666	0.326512	0.427442	tuf1 tufA CD630_00580; tuf1 tufB CD630_00710	Elongation factor Tu (EF-Tu)	20089000000	19174000000	20943000000	2.00687e+10	28261000000	27184000000	32135000000	2.91933e+10	24253000000	25129000000	26115000000	2.51657e+10	23483000000	23144000000	24391000000	2.36727e+10
CD630_00581	CD0052	+	-0.83767	0.225945	-1.26403	0.057488	-0.924469	0.353221	rpmG	50S ribosomal protein L33	5541700000	9531700000	14144000000	9.73913e+09	6175200000	3662600000	2327700000	4.05517e+09	9788200000	2560200000	3045500000	5131300000	7625200000	4961800000	3761500000	5449500000
CD630_00600	CD0052	+	0.449133	0.18783	0.740676	0.0293985	0.420391	0.436867	nusG	Transcription termination/antitermination protein NusG	278140000	355870000	234180000	2.89397e+08	452620000	496940000	501150000	483570000	353520000	330440000	477930000	3.87297e+08	363650000	383130000	438490000	395090000
CD630_00610	CD0052	+	0.183861	0.791173	0.43912	0.198865	0.612688	0.342876	rplK	50S ribosomal protein L11	6562200000	5521000000	7131100000	6.40477e+09	9722500000	7178000000	9149800000	8.68343e+09	9218200000	7257500000	12905000000	9.79357e+09	6842200000	5330300000	9653400000	7275300000
CD630_00620	CD0052	+	-0.099221	0.783894	0.100343	0.800709	0.219298	0.745007	rplA	50S ribosomal protein L1	14666000000	13541000000	15998000000	14735000000	17814000000	12359000000	17216000000	1.57963e+10	17876000000	13499000000	20087000000	17154000000	14164000000	11830000000	15273000000	1.37557e+10
CD630_00630	CD0052	+	0.221707	0.649245	0.488422	0.127215	0.462823	0.367379	rplJ	50S ribosomal protein L10	7339400000	8305700000	7740300000	7.79513e+09	12077000000	8708600000	12022000000	1.09359e+10	10794000000	8664600000	12772000000	1.07435e+10	9405500000	6666500000	11198000000	9090000000
CD630_00640	CD0052	+	0.142391	0.783894	0.267812	0.387451	0.508181	0.367379	rplL	50S ribosomal protein L7/L12	14573000000	7710400000	11463000000	11248800000	13834000000	13845000000	12951000000	1.35433e+10	15998000000	13055000000	18943000000	1.59987e+10	11129000000	10028000000	16090000000	1.24157e+10
CD630_00650	0	+	-0.022997	0.992243	0.0724707	0.813249	0.166856	0.856342	CD630_00650	Putative NADP-dependent deshydrogenase (EC 1.1.1.-)	486050000	315280000	421010000	4.07447e+08	480140000	362010000	443160000	4.28437e+08	476920000	315270000	580020000	4.57403e+08	394290000	360680000	448040000	4.01003e+08
CD630_00660	0	+	0.720966	0.0526152	0.977049	0.0165306	0.856812	0.159122	rpoB	DNA-directed RNA polymerase subunit beta (RNAP subunit beta) (EC 2.7.7.6) (RNA polymerase subunit beta) (Transcriptase subunit beta)	918700000	1197900000	746740000	9.54447e+08	1532900000	2124900000	1978500000	1.87877e+09	1365800000	1959500000	1860300000	1.72853e+09	1609900000	1576600000	1533100000	1573200000
CD630_00670	0	+	0.535924	0.165314	0.67892	0.0856948	0.868687	0.213875	rpoC	DNA-directed RNA polymerase subunit beta' (RNAP subunit beta') (EC 2.7.7.6) (RNA polymerase subunit beta') (Transcriptase subunit beta')	981730000	1335200000	722720000	1.01322e+09	1286000000	1953200000	1627100000	1622100000	1395600000	2148300000	2006500000	1.85013e+09	1592900000	1447300000	1366900000	1.46903e+09
CD630_00680	CD0068	+	-0.109826	0.759716	-0.166605	0.571759	-0.130523	0.814293	rpsL	30S ribosomal protein S12	8189600000	8866200000	7399700000	8.15183e+09	7750200000	5938400000	8099700000	7.26277e+09	8446100000	6243300000	7650700000	7446700000	7541200000	7562300000	7559400000	7554300000
CD630_00690	CD0068	+	-0.156969	0.638273	0.0596575	0.891421	0.127057	0.859978	rpsG	30S ribosomal protein S7	14795000000	12485000000	13887000000	1.37223e+10	16501000000	11419000000	14985000000	1.43017e+10	17381000000	11994000000	15582000000	1.49857e+10	13238000000	10090000000	13595000000	1.23077e+10
CD630_00700	CD0068	+	-0.0281472	0.96772	0.214253	0.440828	0.253398	0.696429	fusA	Elongation factor G (EF-G)	13148000000	9424500000	12027000000	1.15332e+10	13269000000	12549000000	14321000000	1.33797e+10	14126000000	11084000000	16033000000	1.37477e+10	11118000000	10036000000	12777000000	1.13103e+10
CD630_00720	CD0068	+	-0.115609	0.817767	-0.0860896	0.82698	0.107929	0.914566	rpsJ	30S ribosomal protein S10	14466000000	9991300000	10925000000	11794100000	12949000000	9249700000	11134000000	11110900000	14496000000	8793800000	14841000000	1.27103e+10	10595000000	9398600000	12664000000	1.08859e+10
CD630_00730	CD0068	+	-0.132943	0.668004	-0.0714989	0.800709	0.135038	0.836305	rplC	50S ribosomal protein L3	12606000000	11295000000	10913000000	1.16047e+10	12586000000	9916700000	10628000000	1.10436e+10	13927000000	10176000000	14127000000	1.27433e+10	10802000000	9196300000	11751000000	10583100000
CD630_00740	CD0068	0	-0.174753	0.655897	-0.111116	0.772521	0.06598	0.953291	rplD	50S ribosomal protein L4	9514900000	7953200000	11464000000	9.64403e+09	9769400000	8220600000	8797400000	8.92913e+09	10748000000	7411000000	12127000000	1.00953e+10	8136500000	7655900000	9839100000	8.54383e+09
CD630_00750	CD0068	+	-0.160939	0.679931	-0.12126	0.72512	0.233584	0.797754	rplW	50S ribosomal protein L23	10560000000	8111500000	10308000000	9.65983e+09	10594000000	6627700000	9421600000	8881100000	12032000000	7678700000	14362000000	1.13576e+10	8043800000	6560700000	11316000000	8.64017e+09
CD630_00760	CD0068	+	-0.185169	0.544479	-0.198203	0.47062	0.0137332	0.989039	rplB	50S ribosomal protein L2	9999000000	8989300000	10276000000	9.75477e+09	8984200000	7214500000	9309100000	8502600000	10196000000	8377200000	10971000000	9.84807e+09	8303400000	7878900000	9557000000	8.57977e+09
CD630_00770	CD0068	+	-0.455046	0.138479	-0.752881	0.024562	-0.471199	0.367379	rpsS	30S ribosomal protein S19	14656000000	15359000000	14025000000	14680000000	8480900000	8359100000	9294100000	8.71137e+09	10159000000	9050900000	12559000000	1.05896e+10	10855000000	9989600000	11282000000	1.07089e+10
CD630_00780	CD0068	+	0.0997945	0.806316	0.114418	0.745041	0.164617	0.836305	rplV	50S ribosomal protein L22	11261000000	11232000000	10207000000	10900000000	12059000000	10279000000	13061000000	1.17997e+10	14705000000	9417400000	12530000000	1.22175e+10	11480000000	11124000000	12438000000	1.16807e+10
CD630_00790	CD0068	+	-0.0800164	0.846663	-0.0301235	0.906068	0.0117748	0.991719	rpsC	30S ribosomal protein S3	7902300000	9106500000	10276000000	9.09493e+09	10817000000	7476500000	8427500000	8907000000	11185000000	7139100000	9184300000	9.16947e+09	9324300000	7428500000	9059900000	8.60423e+09
CD630_00800	CD0068	+	-0.315048	0.405737	-0.286242	0.410386	-0.175823	0.797754	rplP	50S ribosomal protein L16	5515100000	5089900000	7197400000	5.93413e+09	5854500000	4590000000	4154100000	4866200000	6516200000	4290500000	4953100000	5.25327e+09	5216600000	4180700000	4912700000	4770000000
CD630_00801	CD0068	+	-0.109516	0.817767	0.123531	0.800709	0.177484	0.814293	rpmC	50S ribosomal protein L29	9544200000	9809700000	11866000000	1.04066e+10	13069000000	9000900000	11941000000	1.1337e+10	12313000000	9544900000	13449000000	1.1769e+10	10375000000	8120700000	10442000000	9645900000
CD630_00810	CD0068	+	-0.0904498	0.859324	0.153578	0.800709	0.0434891	0.989039	rpsQ	30S ribosomal protein S17	7639000000	9100500000	9378600000	8.70603e+09	12835000000	7130000000	9086800000	9.68393e+09	12017000000	5901200000	8999200000	8.97247e+09	8488000000	7495500000	8547400000	8.17697e+09
CD630_00820	CD0068	+	-0.0713461	0.855786	-0.0517052	0.858768	0.0604308	0.940447	rplN	50S ribosomal protein L14	9170800000	7762200000	8316500000	8416500000	8540300000	7353000000	8467300000	8120200000	9418500000	7362200000	9548900000	8.77653e+09	8633500000	6782400000	8615300000	8010400000
CD630_00830	CD0068	0	-0.351882	0.299397	-0.407162	0.184182	-0.137676	0.814293	rplX	50S ribosomal protein L24	11884000000	11203000000	10200000000	1.10957e+10	8704000000	7653900000	8744000000	8367300000	12941000000	8717200000	8599100000	1.00858e+10	7708100000	8433100000	9941200000	8.69413e+09
CD630_00840	CD0068	+	-0.0493969	0.894905	0.0574988	0.8437	0.208345	0.745347	rplE	50S ribosomal protein L5	7886300000	8071900000	9241000000	8.39973e+09	9533900000	7915400000	8774500000	8.74127e+09	10288000000	7835200000	10991000000	9.70473e+09	8605900000	7025100000	8720000000	8117000000
CD630_00841	CD0068	+	-0.630025	0.499526	-1.41215	0.0608455	-1.2767	0.309501	rpsZ	30S ribosomal protein S14 type Z	2700600000	5688700000	8529900000	5.63973e+09	3077500000	1816200000	1463700000	2.11913e+09	3807200000	2447300000	728720000	2327740000	4597100000	3652700000	2682800000	3644200000
CD630_00850	CD0068	+	-0.134254	0.708876	-0.129582	0.68027	0.0705198	0.936522	rpsH	30S ribosomal protein S8	12382000000	10153000000	12219000000	1.15847e+10	11705000000	10073000000	9990500000	10589500000	14311000000	10032000000	12152000000	12165000000	11517000000	9078800000	11070000000	1.05553e+10
CD630_00860	CD0068	+	0.0797125	0.879344	0.0034643	0.974363	0.320595	0.616998	rplF	50S ribosomal protein L6	7921400000	6162900000	8668000000	7584100000	7765800000	6642900000	8398300000	7.60233e+09	10102000000	7038100000	11274000000	9.47137e+09	7900300000	6372400000	9772100000	8.01493e+09
CD630_00870	CD0068	+	0.00472205	0.975447	0.0288606	0.930998	0.164213	0.813017	rplR	50S ribosomal protein L18	15515000000	12574000000	11503000000	1.31973e+10	14808000000	11210000000	14374000000	13464000000	16661000000	11459000000	16245000000	1.47883e+10	13331000000	9748800000	16642000000	13240600000
CD630_00880	CD0068	+	0.108026	0.831085	0.200546	0.473572	0.05617	0.953291	rpsE	30S ribosomal protein S5	8936400000	9016200000	11051000000	9.66787e+09	12186000000	10040000000	11103000000	1.11097e+10	9106400000	8645700000	12403000000	10051700000	10031000000	8486700000	12741000000	1.04196e+10
CD630_00881	CD0068	+	-0.495797	0.149392	-0.40144	0.22613	-0.240646	0.698514	rpmD	50S ribosomal protein L30	8391700000	9411400000	9829500000	9.21087e+09	9139500000	5881400000	5899800000	6.97357e+09	10190000000	4776500000	8420800000	7.79577e+09	7343700000	5288300000	6964200000	6.53207e+09
CD630_00890	CD0068	+	-0.0976385	0.791466	-0.108973	0.722731	-0.0038867	0.984012	rplO	50S ribosomal protein L15	11739000000	10263000000	10595000000	1.08657e+10	8834500000	10450000000	10941000000	1.00752e+10	10681000000	9281300000	12547000000	1.08364e+10	9888800000	9755100000	10820000000	1.01546e+10
CD630_00900	CD0068	+	0.438664	0.381718	0.675055	0.196676	0.702442	0.367379	secY	Protein translocase subunit SecY	41987000	78971000	96862000	7.26067e+07	132310000	81104000	134370000	115928000	117260000	86419000	150770000	1.1815e+08	89344000	85928000	119950000	9.84073e+07
CD630_00910	CD0068	+	-0.00623325	0.989236	0.128159	0.678184	0.24116	0.624397	adk	Adenylate kinase (AK) (EC 2.7.4.3) (ATP-AMP transphosphorylase) (ATP:AMP phosphotransferase) (Adenylate monophosphate kinase)	4200400000	3539400000	3857800000	3.86587e+09	3823900000	4016500000	4834600000	4225000000	4662300000	4042500000	5002900000	4.56923e+09	3780300000	3544700000	4222600000	3849200000
CD630_00920	CD0068	+	0.176221	0.648129	0.148306	0.602027	0.0756492	0.889958	map1	Methionine aminopeptidase (MAP) (MetAP) (EC 3.4.11.18) (Peptidase M)	375320000	332050000	231050000	3.12807e+08	334840000	351520000	353660000	3.46673e+08	293530000	324910000	370500000	3.29647e+08	317610000	325790000	416940000	3.53447e+08
CD630_00930	CD0068	0	0.0614811	0.906755	0.166782	0.590259	0.123585	0.836305	CD630_00930	Ribosomal protein L14E/L6E/L27E-like	168770000	210060000	255350000	2.11393e+08	233860000	238820000	239220000	237300000	222440000	216600000	251860000	230300000	210130000	185570000	266090000	2.20597e+08
CD630_00940	CD0068	+	0.532936	0.242405	0.520862	0.239296	0.257485	0.775893	infA	Translation initiation factor IF-1	317240000	249100000	227290000	2.64543e+08	294710000	469750000	374250000	379570000	234540000	332240000	381920000	3.16233e+08	341350000	475480000	331450000	382760000
CD630_00941	CD0068	+	-0.174567	0.735319	-0.00239724	0.999992	-0.333569	0.753756	rpmJ	50S ribosomal protein L36	1539900000	2739900000	1622900000	1.96757e+09	1383000000	2622900000	1887000000	1964300000	953410000	1601000000	2129800000	1.5614e+09	751190000	2823500000	1655300000	1743330000
CD630_00950	CD0068	+	-0.170193	0.660066	-0.107278	0.768206	0.067997	0.913818	rpsM	30S ribosomal protein S13	15385000000	10925000000	11858000000	1.27227e+10	13340000000	9662800000	12430000000	1.18109e+10	14974000000	11235000000	13801000000	1.33367e+10	12231000000	8876800000	12813000000	1.13069e+10
CD630_00960	CD0068	+	-0.13261	0.806392	-0.131549	0.756511	0.122865	0.876245	rpsK	30S ribosomal protein S11	10235000000	7508500000	8316500000	8.68667e+09	8330800000	6995900000	8462200000	7.92963e+09	10163000000	7981600000	10232000000	9.45887e+09	8085500000	7195400000	8490500000	7923800000
CD630_00970	CD0068	+	-0.0660343	0.861432	0.0326138	0.918739	0.17023	0.797754	rpsD	30S ribosomal protein S4	12027000000	9717700000	11369000000	11037900000	12771000000	9845800000	11254000000	1.12903e+10	14281000000	9541800000	13438000000	1.24203e+10	11415000000	8647200000	11570000000	1.05441e+10
CD630_00980	CD0068	+	0.108923	0.742836	0.330223	0.241714	0.432464	0.352913	rpoA	DNA-directed RNA polymerase subunit alpha (RNAP subunit alpha) (EC 2.7.7.6) (RNA polymerase subunit alpha) (Transcriptase subunit alpha)	2988600000	2962600000	2290000000	2.74707e+09	3204200000	3244100000	3912600000	3.45363e+09	3427500000	3450700000	4243600000	3.70727e+09	2882200000	2853100000	3152200000	2962500000
CD630_00990	CD0068	+	0.202732	0.649275	0.427716	0.250125	0.663109	0.222788	rplQ	50S ribosomal protein L17	8148700000	6892500000	9110500000	8.05057e+09	12842000000	8278500000	11366000000	1.08288e+10	12823000000	11059000000	14362000000	12748000000	10914000000	7451000000	9430600000	9265200000
CD630_01000	CD0068	+	0.214455	0.659633	0.607266	0.114738	0.396704	0.548706	ecfA1	Energy-coupling factor transporter ATP-binding protein EcfA1 (ECF transporter A component EcfA1) (EC 3.6.3.-)	43979000	50384000	49136000	47833000	82012000	64441000	72149000	7.28673e+07	49924000	61370000	77622000	62972000	46331000	61695000	58471000	55499000
CD630_01010	CD0068	+	0.330206	0.297721	0.602893	0.0571564	0.399736	0.427098	ecfA2	Energy-coupling factor transporter ATP-binding protein EcfA2 (ECF transporter A component EcfA2) (EC 3.6.3.-)	100510000	84657000	92889000	9.26853e+07	127890000	123950000	170460000	1.40767e+08	122460000	100320000	144050000	1.22277e+08	114240000	102070000	133260000	1.16523e+08
CD630_01020	CD0068	+	0.219885	0.710903	0.121898	0.993931	0.437494	0.696288	cbiQ	Energy-coupling factor transporter transmembrane protein EcfT (ECF transporter T component EcfT)	28459000	NA	40321000	2.29267e+07	17787000	38693000	55786000	37422000	50484000	33757000	55477000	4.65727e+07	39595000	38736000	41825000	40052000
CD630_01030	CD0068	+	0.0876798	0.825459	-0.0761044	0.797267	-0.11682	0.836579	truA1	tRNA pseudouridine synthase A (EC 5.4.99.12) (tRNA pseudouridine(38-40) synthase) (tRNA pseudouridylate synthase I) (tRNA-uridine isomerase I)	96775000	101810000	115460000	1.04682e+08	93371000	119070000	85467000	9.93027e+07	85378000	102690000	101550000	9.65393e+07	114590000	120800000	98333000	111241000
CD630_01040	CD0068	+	-0.191594	0.618078	-0.355064	0.263082	-0.0883401	0.892987	rplM	50S ribosomal protein L13	7467200000	6895400000	8379800000	7580800000	7311200000	5666200000	4803400000	5.92693e+09	7368600000	6441200000	7581800000	7.13053e+09	7602100000	5318400000	6993600000	6.63803e+09
CD630_01050	CD0068	+	0.0905867	0.855786	-0.0911048	0.797267	0.174632	0.83079	rpsI	30S ribosomal protein S9	10662000000	8978600000	11773000000	10471200000	9946200000	9312000000	10233000000	9830400000	14989000000	8966800000	11500000000	11818600000	13124000000	9290300000	11035000000	1.11498e+10
CD630_01070	0	-	-0.135934	0.649245	-0.08467	0.756511	-0.256076	0.550212	aspC	Aminotransferase (EC 2.6.1.-)	1221700000	1199000000	1133700000	1184800000	1076700000	1146400000	1128700000	1.11727e+09	1028300000	939820000	1008200000	9.92107e+08	1078300000	1182700000	973790000	1.07826e+09
CD630_01080	0	+	-0.147549	0.706231	-0.121287	0.735044	-0.414261	0.411315	nrdD	Anaerobic ribonucleoside triphosphate reductase (EC 1.17.4.2)	416980000	534400000	385420000	445600000	368610000	452200000	408200000	409670000	286800000	403330000	313010000	334380000	367180000	460420000	379240000	402280000
CD630_01100	CD0110	+	0.124213	0.849409	0.467524	0.310858	0.299467	0.676867	dacA	Diadenylate cyclase (DAC) (EC 2.7.7.85) (Cyclic-di-AMP synthase) (c-di-AMP synthase)	25111000	25763000	35298000	28724000	32837000	37094000	49222000	3.97177e+07	34329000	35207000	36515000	3.53503e+07	31075000	38000000	24845000	3.13067e+07
CD630_01110	CD0110	+	0.246301		0.595983		0.221347		CD630_01110	Putative exported protein	24647000	NA	NA	8.21567e+06	31279000	36962000	43521000	37254000	27849000	26066000	32287000	28734000	27497000	34079000	26130000	2.92353e+07
CD630_01120	CD0112	+	0.412632	0.165314	0.488153	0.0748983	0.0929359	0.864669	ptb	Phosphate butyryltransferase (EC 2.3.1.19)	2210000000	2719700000	2033200000	2.32097e+09	3390000000	3265500000	3111000000	3255500000	2357300000	2675500000	2393400000	2475400000	2871400000	3379300000	3017700000	3.08947e+09
CD630_01130	CD0112	+	-0.0568294	0.875867	-0.11373	0.695763	-0.168492	0.760624	buk	butyrate kinase (BK) (EC 2.7.2.7) (Branched-chain carboxylic acid kinase)	3730300000	3292700000	3138700000	3.38723e+09	3167600000	3304200000	2919600000	3.13047e+09	2883800000	3059200000	3098600000	3.01387e+09	2909100000	3578900000	3281200000	3256400000
CD630_01140	CD0112	+	0.382313	0.300379	0.807403	0.0330015	0.191435	0.760624	CD630_01140	Putative atp/gtp-binding protein	138300000	184540000	108100000	1.43647e+08	251510000	219620000	283040000	251390000	143060000	171400000	177630000	164030000	167640000	213740000	180320000	1.87233e+08
CD630_01150	CD0112	+	0.00191715	0.99813	-0.0243087	0.905829	0.0618297	0.914566	vorC1	3-methyl-2-oxobutanoate dehydrogenase (ferredoxin), gamma subunit (ferredoxin)	5737400000	4442500000	4860500000	5.01347e+09	3636700000	5973700000	5178700000	4929700000	5294700000	4861000000	5543300000	5233000000	4292700000	5296500000	5471200000	5.02013e+09
CD630_01160	CD0112	+	0.300876	0.270682	0.47831	0.0670929	0.256112	0.564019	vorB1	3-methyl-2-oxobutanoate dehydrogenase (ferredoxin), beta subunit	2864000000	3374000000	2981800000	3.07327e+09	4435100000	4327900000	4081200000	4281400000	3470600000	3883100000	3657100000	3.67027e+09	3554200000	3977700000	3825900000	3.78593e+09
CD630_01170	CD0112	+	0.148645	0.640417	0.375105	0.163165	0.218021	0.681375	vorA1	3-methyl-2-oxobutanoate dehydrogenase (ferredoxin), alpha subunit	4974300000	4703600000	4643800000	4773900000	6502600000	5691200000	6380500000	6.19143e+09	5012400000	5642900000	6002800000	5552700000	5639100000	5181800000	5055100000	5292000000
CD630_01180	CD0112	+	0.268854	0.346731	0.407687	0.122157	0.310007	0.499065	vorA1*	3-methyl-2-oxobutanoate dehydrogenase (ferredoxin), alpha subunit N-terminal region	3463200000	3146700000	3228500000	3.27947e+09	4323600000	4310600000	4417000000	4350400000	4255100000	4271900000	3669800000	4065600000	3964800000	3910100000	3978900000	3.95127e+09
CD630_01190	CD0112	0	0.0611308	0.875867	0.0643124	0.81633	0.168913	0.7609	glmM	Phosphoglucosamine mutase (EC 5.4.2.10)	1659400000	1231200000	1277300000	1389300000	1433900000	1322900000	1601100000	1.45263e+09	1622900000	1408800000	1653900000	1.56187e+09	1530700000	1233300000	1584300000	1.44943e+09
CD630_01200	0	+	0.0167533	0.969093	-0.0617855	0.840824	0.0204455	0.96843	glmS	Glutamine--fructose-6-phosphate aminotransferase [isomerizing] (EC 2.6.1.16) (D-fructose-6-phosphate amidotransferase) (GFAT) (Glucosamine-6-phosphate synthase) (Hexosephosphate aminotransferase) (L-glutamine--D-fructose-6-phosphate amidotransferase)	3970100000	3097200000	3540400000	3535900000	3240600000	3140100000	3782300000	3.38767e+09	3820900000	3241500000	3696700000	3.58637e+09	3888700000	3173100000	3669800000	3577200000
CD630_01210	0	+	0.315276	0.544479	0.322394	0.306607	0.430974	0.482925	CD630_01210	Thiosulfate sulfurtransferase (EC 2.8.1.1)	46500000	38256000	35318000	4.00247e+07	50175000	49740000	50226000	50047000	60153000	41939000	59785000	53959000	56602000	35336000	57464000	4.98007e+07
CD630_01230	0	+	-0.0952323	0.826382	-0.0930894	0.790095	0.0961947	0.865287	murA	UDP-N-acetylglucosamine 1-carboxyvinyltransferase (EC 2.5.1.7) (Enoylpyruvate transferase) (UDP-N-acetylglucosamine enolpyruvyl transferase) (EPT)	2628700000	2142200000	2918700000	2563200000	2467700000	2093500000	2647900000	2.40303e+09	2759200000	2445100000	3015500000	2.73993e+09	2371400000	2125300000	2701700000	2.39947e+09
CD630_01270	0	+	0.170077	0.651846	0.139952	0.666151	-0.145131	0.863196	mreB1	Rod shape-determining protein MreB	284410000	401600000	212500000	2.99503e+08	277060000	349390000	363590000	3.30013e+08	189970000	391220000	231330000	270840000	295220000	392700000	323010000	3.36977e+08
CD630_01280	0	+	0.156662	0.651846	0.445027	0.202261	0.520263	0.432128	fabZ	3-hydroxyacyl-[acyl-carrier-protein] dehydratase FabZ (EC 4.2.1.59) ((3R)-hydroxymyristoyl-[acyl-carrier-protein] dehydratase) ((3R)-hydroxymyristoyl-ACP dehydrase) (Beta-hydroxyacyl-ACP dehydratase)	426880000	631810000	734610000	5.97767e+08	909700000	701600000	829990000	8.13763e+08	648690000	789390000	1133900000	8.57327e+08	642820000	656580000	699600000	6.66333e+08
CD630_01300	0	+	0.183822	0.678713	0.353575	0.294445	0.497509	0.353221	metK	S-adenosylmethionine synthase (AdoMet synthase) (EC 2.5.1.6) (MAT) (Methionine adenosyltransferase)	3378500000	2189700000	2589200000	2.71913e+09	3513700000	2744000000	4165200000	3474300000	4153100000	3004900000	4358400000	3838800000	3290500000	2325000000	3650400000	3.08863e+09
CD630_01340	0	+	-0.311222						CD630_01340	Transcription antiterminator, PTS operon regulator	473010000	NA	NA	157670000	NA	NA	NA	NA	NA	NA	NA	NA	378430000	349670000	415580000	3.81227e+08
CD630_01420	CD0142	+	0.562951	0.149122	0.211589	0.473572	0.563186	0.335212	hpf	Ribosome hibernation promoting factor (HPF)	527190000	658900000	644210000	610100000	637200000	724000000	758220000	7.06473e+08	695670000	1140500000	868150000	901440000	810130000	1145300000	748450000	9.01293e+08
CD630_01430	CD0142	+	0.320753	0.317094	0.481427	0.137862	0.218022	0.760624	secA1	Protein translocase subunit SecA 1	512400000	714090000	478330000	5.68273e+08	651550000	851420000	877170000	793380000	516380000	771850000	694710000	660980000	633440000	765400000	730450000	7.09763e+08
CD630_01440	CD0142	+	0.07455	0.873686	-0.309292	0.368572	-0.0600242	0.953291	prfB	Peptide chain release factor 2 (RF-2)	73423000	53097000	66305000	64275000	53692000	44055000	57870000	5.18723e+07	64124000	60972000	59871000	6.16557e+07	61966000	62955000	78130000	6.76837e+07
CD630_01450	CD0145	0	0.542191	0.135949	0.552713	0.114254	0.430654	0.518331	CD630_01450	Putative S1 RNA-binding domain-containing protein	344310000	601530000	495120000	480320000	596770000	689000000	827890000	7.04553e+08	445790000	709450000	786950000	6.47397e+08	625660000	739990000	732650000	6.99433e+08
CD630_01460	CD0145	+	0.230385	0.572374	0.190091	0.662274	0.428255	0.526772	CD630_01460	putative metal-dependent hydrolase	192070000	161290000	197210000	1.83523e+08	254600000	166120000	207390000	209370000	282530000	176110000	282210000	246950000	235930000	185760000	224210000	215300000
CD630_01480	0	+	0.625803	0.364698	OFF		OFF		CD630_01480	Uncharacterized protein	NA	18551000	16288000	11613000	NA	NA	NA	NA	NA	NA	NA	NA	NA	23471000	30288000	1.79197e+07
CD630_01490	CD0149	+	0.2719	0.442327	0.285642	0.480697	0.114265	0.889958	tsaE	tRNA threonylcarbamoyladenosine biosynthesis protein TsaE	72959000	71004000	85365000	7.64427e+07	97873000	108440000	73227000	93180000	98957000	74768000	74505000	8.27433e+07	93774000	86343000	96773000	9.22967e+07
CD630_01500	CD0149	+	0.50561	0.376471	0.650879	0.367174	0.274606	0.819318	tsaB	tRNA threonylcarbamoyladenosine biosynthesis protein TsaB	57450000	94830000	19700000	5.73267e+07	43930000	124540000	101560000	90010000	43934000	120200000	43904000	69346000	82724000	96246000	65194000	81388000
CD630_01510	CD0149	+	-0.616548	0.855786	-0.546862	0.827034	-0.894022	0.710623	rimI	Putative alanine acetyltransferase, ribosomal family (EC 2.3.1.128)	94525000	154480000	499650000	2.49552e+08	168630000	148530000	195300000	170820000	135500000	156600000	110760000	1.34287e+08	175940000	149590000	NA	108510000
CD630_01520	CD0149	+	0.501697	0.299397	0.378629	0.377916	-0.0675916	0.940447	tsaD	tRNA N6-adenosine threonylcarbamoyltransferase (EC 2.3.1.234) (N6-L-threonylcarbamoyladenine synthase) (t(6)A synthase) (t(6)A37 threonylcarbamoyladenosine biosynthesis protein TsaD) (tRNA threonylcarbamoyladenosine biosynthesis protein TsaD)	92783000	117400000	55207000	8.84633e+07	97005000	133000000	115030000	1.15012e+08	63566000	131610000	58067000	8.44143e+07	147570000	122410000	105780000	1.25253e+08
CD630_01530	CD0153	+	-0.0778209	0.81869	0.0546792	0.84038	0.0449824	0.947932	hpdB	4-hydroxyphenylacetate decarboxylase large subunit (EC 4.1.1.83) (4-hydroxyphenylacetate decarboxylase glycyl radical subunit) (p-hydroxyphenylacetate decarboxylase large subunit)	94492000	97005000	100130000	97209000	96664000	99818000	106410000	100964000	91283000	103930000	105650000	1.00288e+08	84107000	94266000	97940000	9.21043e+07
CD630_01540	CD0153	+	-0.313317	0.621113	-0.107926	0.883124	-0.00491617	0.968321	hpdC	4-hydroxyphenylacetate decarboxylase small subunit (EC 4.1.1.83) (p-hydroxyphenylacetate decarboxylase small subunit)	176600000	115090000	98688000	130126000	100850000	118390000	143000000	1.20747e+08	131750000	126670000	130630000	1.29683e+08	87598000	96614000	129960000	104724000
CD630_01590	0	+	-0.116337	0.855786	0.261524	0.512753	0.425793	0.499622	CD630_01590	Putative enzyme, glyoxalase family	69347000	54566000	74930000	66281000	70514000	76388000	91460000	79454000	82943000	81795000	102370000	89036000	66435000	60570000	56433000	61146000
CD630_01680	0	+	-0.163257	0.792647	-0.259011	0.582552	-0.185567	0.831198	CD630_01680	Putative cyclic nucleotide-binding protein	44742000	44192000	60300000	4.97447e+07	33041000	48081000	43587000	4.15697e+07	40955000	41529000	48738000	4.37407e+07	49179000	37206000	46882000	4.44223e+07
CD630_01700	0	-	0.0588085	0.903466	0.127442	0.666151	-0.355172	0.654221	CD630_01700	ABC-type transport system, ATP-binding protein	74450000	121000000	80886000	92112000	101270000	101110000	99477000	100619000	52232000	82529000	81272000	72011000	74313000	100570000	112950000	9.59443e+07
CD630_01710	0	+	-0.470813	0.212265	-0.313513	0.388479	-0.254079	0.725935	rex	Redox-sensing transcriptional repressor Rex	1037700000	1250200000	1648000000	1.31197e+09	897840000	1198900000	1070400000	1.05571e+09	855140000	1127200000	1318000000	1.10011e+09	814580000	1025100000	1000300000	946660000
CD630_01720	0	+	0.308876	0.444514	-0.0944376	0.799854	-0.15637	0.836305	CD630_01720	Fwde family protein	60603000	67299000	55392000	61098000	74703000	55707000	41270000	5.72267e+07	65490000	60830000	38146000	54822000	72487000	83742000	70825000	7.56847e+07
CD630_01740	CD0174	+	0.229939	0.679931	0.963326	0.131866	0.0632657	0.985325	cooS	Carbon monoxide dehydrogenase (NAD), catalytic subunit (EC 1.2.7.4)	117160000	178650000	66217000	1.20676e+08	198360000	371460000	136060000	2.35293e+08	88371000	212430000	77455000	1.26085e+08	140230000	190760000	93590000	1.41527e+08
CD630_01750	CD0174	+	-0.715626		0.0387803				CD630_01750	Carbon monoxide dehydrogenase (NAD), electron transport subunit (EC 1.2.7.4)	46663000	NA	NA	1.55543e+07	32384000	84556000	26863000	4.79343e+07	NA	NA	NA	NA	26458000	40741000	18046000	28415000
CD630_01760	CD0174	+	-0.0992241	0.945713	0.791697	0.293227	-0.0812096	0.956181	CD630_01760	Carbon monoxide dehydrogenase (NAD), NADH dehydrogenase subunit (EC 1.2.7.4)	59143000	83337000	29475000	5.73183e+07	73117000	168490000	56066000	9.92243e+07	40044000	87220000	35279000	54181000	52270000	77204000	31052000	5.35087e+07
CD630_01770	0	-	0.156696	0.659633	0.278812	0.358691	-0.138049	0.876949	cfa	Cyclopropane-fatty-acyl-phospholipid synthase (EC 2.1.1.79)	773050000	1268500000	816440000	9.52663e+08	1023800000	1250000000	1193500000	1.15577e+09	679710000	951660000	965820000	865730000	940290000	1232000000	1013600000	1.06196e+09
CD630_01790	0	+	-0.163346	0.629298	-0.425871	0.143953	-0.134768	0.797754	gluD	Glutamate dehydrogenase	9816000000	8477100000	9796100000	9.36307e+09	7068700000	8299100000	5541500000	6.96977e+09	9182000000	9245500000	7156600000	8.52803e+09	8761200000	9678900000	6642200000	8.36077e+09
CD630_01830	0	+	-0.50129		-0.596044	0.25649	-0.310281	0.760624	CD630_01830	putative NLPC / P60-type endopeptidase	64499000	61383000	69144000	6.50087e+07	NA	57312000	28703000	2.86717e+07	60317000	44540000	NA	3.49523e+07	45927000	NA	NA	15309000
CD630_01840	CD0184	+	0.125798	0.782229	0.306541	0.369117	0.307057	0.506103	pyrB	Aspartate carbamoyltransferase (EC 2.1.3.2) (Aspartate transcarbamylase) (ATCase)	2124500000	1759100000	2226500000	2036700000	2458600000	1983800000	3114200000	2.51887e+09	2791200000	2205600000	2562500000	2.51977e+09	2420700000	1774600000	2471500000	2.22227e+09
CD630_01850	CD0184	+	0.186288	0.808267	0.210028	0.691012	0.543813	0.342876	pyrK	Dihydroorotate dehydrogenase electron transfer subunit (EC 1.3.3.1)	641920000	400950000	589690000	5.44187e+08	632890000	424090000	831420000	6.29467e+08	806820000	623730000	949430000	7.93327e+08	561430000	426920000	869230000	6.19193e+08
CD630_01860	CD0184	+	0.127008	0.845566	0.148161	0.696424	0.340711	0.611848	pyrD	Dihydroorotate dehydrogenase B (NAD(+)), catalytic subunit (DHOD B) (DHODase B) (DHOdehase B) (EC 1.3.1.14) (Dihydroorotate oxidase B) (Orotate reductase (NADH))	1108400000	918320000	1225700000	1084140000	1175900000	978890000	1449400000	1.2014e+09	1270500000	1059000000	1789300000	1.37293e+09	1189900000	864130000	1497700000	1183910000
CD630_01870	CD0184	+	0.155782	0.703937	0.262615	0.328956	0.29482	0.63407	pyrE	Orotate phosphoribosyltransferase (OPRT) (OPRTase) (EC 2.4.2.10)	3345700000	2602100000	3453600000	3133800000	3743300000	3568900000	3966200000	3.75947e+09	3867100000	2969400000	4696500000	3.84433e+09	3194800000	3003600000	4275000000	3.49113e+09
CD630_01880	0	+	-0.202085	0.600482	-0.374368	0.248976	-0.103996	0.888784	CD630_01880	2-dehydropantoate 2-reductase (EC 1.1.1.169) (Ketopantoate reductase)	189360000	205930000	147070000	1.80787e+08	128240000	160530000	129630000	1.39467e+08	186060000	167040000	151540000	1.68213e+08	163050000	169650000	138770000	1.57157e+08
CD630_01890	0	-	ON		ON		ON		CD630_01890	Transcriptional regulator, LysR family	NA	NA	NA	NA	26997000	35860000	40430000	34429000	25069000	27967000	41150000	3.13953e+07	23686000	22815000	38514000	2.83383e+07
CD630_01910	0	+	0.248995	0.471381	0.345981	0.261006	-0.204317	0.760624	CD630_01910	putative 8-oxoguanine-DNA-glycosylase	197260000	262390000	221530000	227060000	265010000	325260000	275520000	2.88597e+08	176450000	216520000	198260000	1.97077e+08	266590000	296430000	246480000	2.69833e+08
CD630_01930	0	+	0.336943	0.335369	0.572935	0.0588236	0.364318	0.462682	groS	10 kDa chaperonin (GroES protein) (Protein Cpn10)	7632800000	5506100000	6369400000	6.50277e+09	9303700000	10091000000	9624800000	9.67317e+09	8917000000	7288600000	8906900000	8.37083e+09	7710900000	7388400000	9541200000	8213500000
CD630_01940	0	+	0.021281	0.941658	0.220834	0.465567	0.207563	0.773049	groL	60 kDa chaperonin (GroEL protein) (Protein Cpn60)	13370000000	7893900000	12659000000	1.13076e+10	12331000000	13051000000	14152000000	13178000000	13714000000	10201000000	15257000000	1.30573e+10	10902000000	9655000000	13870000000	1.14757e+10
CD630_01950	CD0195	+	0.141574	0.73358	0.273161	0.43804	-0.094315	0.911991	larB	Ni2+ loading protein for larE	211040000	189620000	149250000	1.83303e+08	193550000	218680000	252310000	2.21513e+08	159220000	187300000	168590000	1.71703e+08	189650000	200980000	215980000	2.02203e+08
CD630_01980	0	+	0.126916	0.696227	0.00542827	0.986818	0.0365548	0.955863	guaA	GMP synthase [glutamine-hydrolyzing] (EC 6.3.5.2) (GMP synthetase) (Glutamine amidotransferase)	3192000000	2866800000	3305400000	3121400000	3321300000	2833200000	3245000000	3.13317e+09	3292200000	2843000000	3469300000	3201500000	3515400000	3072700000	3637200000	3.40843e+09
CD630_01990	0	+	0.439628	0.359757	0.832734	0.0902523	0.651841	0.342876	CD630_01990	putative 5*-nucleotidase	41149000	45249000	39804000	4.20673e+07	64057000	53076000	107640000	7.49243e+07	51478000	60682000	86125000	66095000	41616000	61066000	68480000	57054000
CD630_02040	0	+					ON		CD630_02040	Putative signaling protein	NA	NA	NA	NA	NA	NA	NA	NA	22908000	56300000	NA	2.64027e+07	NA	NA	NA	NA
CD630_02050	CD0205	+	-0.548225	0.567933	-0.423991	0.608667	-0.540603	0.70237	CD630_02050	Transcription antiterminator, PTS operon regulator	452040000	132490000	404490000	3.29673e+08	375460000	98406000	263310000	2.45725e+08	348820000	86655000	244460000	226645000	349100000	72802000	254450000	2.25451e+08
CD630_02060	CD0205	+	-0.508449	0.583948	-0.301957	0.689265	-0.55276	0.679077	CD630_02060	PTS system, fructose-like IIA component	3342600000	1076200000	2902300000	2.44037e+09	3090000000	797220000	2051300000	1.97951e+09	2318600000	712800000	1959500000	1.66363e+09	2400800000	731070000	2014700000	1.71552e+09
CD630_02070	CD0205	+	0.54974	0.967059	1.11615	0.582552	1.10244	0.780559	CD630_02070	PTS system, fructose-like IIC component	837230000	257080000	793010000	6.29107e+08	1363700000	NA	NA	4.54567e+08	1225700000	NA	1475900000	9.00533e+08	832200000	NA	1009600000	6.13933e+08
CD630_02080	CD0205	+	-0.534015	0.618835	-0.439291	0.5536	-0.254609	0.853398	CD630_02080	PTS system, fructose-like IIB component (EC 2.7.1.69)	12371000000	3248000000	8555600000	8058200000	11146000000	2089600000	4593100000	5942900000	10951000000	2261900000	7050600000	6754500000	7750700000	2116200000	6828800000	5.56523e+09
CD630_02090	CD0205	+	-0.46114	0.693179	-0.33686	0.750646	-0.255173	0.884448	CD630_02090	Putative tagatose 6-phosphate kinase	23237000000	5358200000	17314000000	1.53031e+10	18881000000	4629200000	12839000000	12116400000	20312000000	4349700000	13805000000	1.28222e+10	16128000000	3724000000	13497000000	1.11163e+10
CD630_02100	0	+	0.24439	0.651104	0.180423	0.567908	-0.148692	0.955236	CD630_02100	Putative hydrolase, HAD superfamily, subfamily IA (EC 3.1.3.-)	199540000	74071000	112370000	1.2866e+08	157510000	126650000	153240000	145800000	127300000	81201000	139680000	1.1606e+08	198180000	103200000	155850000	152410000
CD630_02110	0	+	0.694618	0.0464936	0.287338	0.417992	-0.025215	0.965866	licC	CTP:phosphocholine cytidylyltransferase	125440000	148240000	126300000	1.33327e+08	141560000	207060000	139510000	162710000	109580000	140150000	143320000	1.31017e+08	214050000	249540000	183760000	2.15783e+08
CD630_02120	0	+	0.418773	0.147327	0.127837	0.666151	0.299242	0.572924	CD630_02120	putative alkaline-phosphatase	677140000	557700000	681100000	6.38647e+08	698890000	628210000	766360000	697820000	813740000	644210000	899610000	7.85853e+08	898310000	845150000	817750000	8.53737e+08
CD630_02150	0	+	-0.08581	0.983396	-0.659006	0.307414	-0.440397	0.732247	CD630_02150	Transposase IS200/IS605-like OrfA	30483000	55828000	NA	2.87703e+07	25095000	22736000	34162000	27331000	30252000	35776000	29380000	3.18027e+07	43381000	NA	37946000	27109000
CD630_02180	CD0218	+	-0.447864	0.152479	-0.585198	0.0506942	0.136487	0.911991	purE	N5-carboxyaminoimidazole ribonucleotide mutase (N5-CAIR mutase) (EC 5.4.99.18) (5-(carboxyamino)imidazole ribonucleotide mutase)	2867500000	3195400000	2839100000	2.96733e+09	1789600000	2014500000	2129600000	1977900000	2454100000	4523200000	2808000000	3.26177e+09	2052300000	2012600000	2461400000	2.17543e+09
CD630_02190	CD0218	+	-0.513138	0.149122	-0.369019	0.240474	-0.0174865	0.961198	purC	Phosphoribosylaminoimidazole-succinocarboxamide synthase (EC 6.3.2.6) (SAICAR synthetase)	1643200000	2367400000	1716700000	1909100000	1442800000	1432600000	1559300000	1.47823e+09	1587200000	2524700000	1546400000	1886100000	1162200000	1584500000	1266400000	1337700000
CD630_02200	CD0218	+	-0.310836	0.316539	-0.558021	0.0673302	0.0544424	0.991719	purF	Amidophosphoribosyltransferase (ATase) (EC 2.4.2.14) (Glutamine phosphoribosylpyrophosphate amidotransferase) (GPATase)	2901100000	3790400000	3197300000	3.29627e+09	1834500000	2316700000	2565600000	2.23893e+09	2546100000	4853900000	2869100000	3.42303e+09	2533700000	3048400000	2390000000	2.65737e+09
CD630_02210	CD0218	+	-0.335601	0.406401	-0.669482	0.0386265	-0.310794	0.615279	purG	Phosphoribosylformylglycinamidine cyclo-ligase (EC 6.3.3.1) (AIR synthase) (AIRS) (Phosphoribosyl-aminoimidazole synthetase)	1570300000	2225000000	1603500000	1799600000	1067000000	1150400000	1177000000	1.13147e+09	1063900000	2091400000	1197200000	1.45083e+09	1185600000	2058700000	1034000000	1426100000
CD630_02220	CD0218	+	-0.200202	0.590114	-0.412628	0.142739	0.188512	0.814293	purN	Phosphoribosylglycinamide formyltransferase (EC 2.1.2.2) (5'-phosphoribosylglycinamide transformylase) (GAR transformylase) (GART)	421540000	520300000	481780000	474540000	372300000	365490000	331710000	356500000	495970000	703860000	422510000	540780000	374550000	482150000	382460000	4.13053e+08
CD630_02230	CD0218	+	-0.660579	0.0716102	-0.998498	0.00699703	-0.0770588	0.878161	purH	Bifunctional purine biosynthesis protein PurH [Includes: Phosphoribosylaminoimidazolecarboxamide formyltransferase (EC 2.1.2.3) (AICAR transformylase); IMP cyclohydrolase (EC 3.5.4.10) (ATIC) (IMP synthase) (Inosinicase)]	7099400000	7088600000	6638100000	6.94203e+09	3026800000	3787500000	3609600000	3.47463e+09	5504100000	8589900000	5648900000	6.58097e+09	4122400000	5675800000	3376900000	4391700000
CD630_02240	CD0218	+	-0.546074	0.106419	-0.951345	0.00699703	0.0541035	0.989039	purD	Phosphoribosylamine--glycine ligase (EC 6.3.4.13) (GARS) (Glycinamide ribonucleotide synthetase) (Phosphoribosylglycinamide synthetase)	3376300000	3579500000	3598000000	3.51793e+09	1881800000	1908000000	1668100000	1819300000	3547700000	4823000000	2586400000	3.65237e+09	2304500000	3060300000	1863300000	2.40937e+09
CD630_02250	CD0218	+	-0.470883	0.226769	-0.735626	0.0279938	-0.230952	0.749406	purL	Phosphoribosylformylglycinamidine synthase (EC 6.3.5.3)	2719600000	3580100000	2924400000	3074700000	1877100000	1851300000	1811200000	1.84653e+09	2187300000	3448800000	2223500000	2.61987e+09	2173000000	2807400000	1675000000	2.21847e+09
CD630_02260	CD0226	+	0.112422						CD630_02260	Putative lytic transglycosylase	NA	14363000	NA	4.78767e+06	NA	NA	NA	NA	NA	NA	NA	NA	14979000	16075000	NA	1.03513e+07
CD630_02270	CD0226	+	1.07267	0.0368561	0.370845	0.379272	0.250701	0.794117	CD630_02270	Uncharacterized protein	32006000	37029000	22637000	3.05573e+07	38510000	38989000	41043000	39514000	26905000	42563000	39602000	3.63567e+07	59245000	72035000	61536000	64272000
CD630_02280	CD0226	+	0.36297	0.314148	-0.111725	0.795716	0.244645	0.760624	fliN	Flagellar motor switch protein FliN	248690000	210410000	245550000	2.34883e+08	227760000	207770000	216610000	217380000	243780000	272650000	318440000	278290000	291910000	305250000	309070000	3.02077e+08
CD630_02300	CD0226	+	-0.211594	0.582888	0.196824	0.541994	0.219765	0.704109	CD630_02300	Putative flagellar biosynthesis protein	282000000	210300000	262150000	2.51483e+08	289060000	327620000	248050000	2.88243e+08	286400000	265120000	327070000	2.92863e+08	185470000	237950000	228110000	2.17177e+08
CD630_02310	CD0226	+	-0.524757	0.149122	-0.160782	0.681146	0.0282397	0.953291	flgK	Flagellar hook-associated protein 1 (HAP1)	494600000	315660000	417030000	4.09097e+08	354890000	428520000	314450000	3.65953e+08	438650000	443570000	369330000	4.17183e+08	314810000	292920000	245330000	2.84353e+08
CD630_02320	CD0226	+	-0.717733	0.0220488	-0.0256654	0.906914	-0.0712428	0.901361	flgL	Flagellar hook-associated protein FlgL (Or HAP3)	220920000	197570000	224070000	2.14187e+08	175840000	242220000	213170000	210410000	188600000	226850000	196150000	2.03867e+08	128790000	132600000	129320000	1.30237e+08
CD630_02330	CD0226	+	-0.0821069	0.855786	0.419415	0.143953	0.304352	0.532871	fliW	Flagellar assembly factor FliW	604570000	592000000	738250000	644940000	877090000	899820000	810690000	8.62533e+08	808180000	718140000	862920000	7.96413e+08	610510000	557430000	659840000	609260000
CD630_02340	CD0226	+	-0.151242	0.812037	0.0821665	0.916228	-0.511721	0.503879	csrA	Translational regulator CsrA	324490000	495630000	421380000	4.13833e+08	310300000	581450000	422510000	4.38087e+08	348920000	364760000	157090000	2.90257e+08	384820000	437040000	296080000	3.72647e+08
CD630_02350	CD0226	+	-0.799833	0.117508	0.223938	0.694152	-0.118518	0.901361	fliS1	Flagellar secretion chaperone FliS	165410000	184640000	272520000	2.07523e+08	205440000	338190000	183480000	242370000	142770000	239890000	190810000	1.91157e+08	132540000	141340000	83734000	1.19205e+08
CD630_02360	CD0226	+	-0.539542	0.559659	0.0472946	0.879794	0.0452399	0.888784	fliS2	Flagellar protein FliS2	51789000	39510000	113380000	6.82263e+07	63707000	103290000	44503000	70500000	63444000	87459000	60296000	7.03997e+07	33990000	33568000	73259000	46939000
CD630_02370	CD0226	+	-0.779435	0.0395928	-0.0447206	0.833491	-0.0985128	0.884448	fliD	Flagellar hook-associated protein 2 (HAP2) (Flagellar cap protein)	272660000	321110000	388130000	327300000	248930000	448810000	254190000	317310000	274810000	373760000	268520000	3.05697e+08	165600000	236060000	170390000	1.90683e+08
CD630_02380	CD0226	+	-0.660566	0.138479	-0.202016	0.647143	-0.718343	0.241246	fliT	flagellar protein FliT	171830000	205980000	243090000	2.06967e+08	159170000	220450000	160150000	1.79923e+08	112900000	130850000	133630000	1.25793e+08	128350000	135270000	129180000	1.30933e+08
CD630_02390	CD0226	+	0.0976539	0.775591	0.276336	0.280429	0.198469	0.691208	fliC	Flagellin	27843000000	23889000000	25804000000	2.58453e+10	32662000000	32809000000	28434000000	3.13017e+10	30732000000	27963000000	30276000000	29657000000	26447000000	27173000000	29346000000	2.76553e+10
CD630_02400	CD0226	+	0.441339	0.243322	0.960445	0.0191233	-0.0858784	0.947932	CD630_02400	flagellin N-acetylglucosamine transferase	521750000	921800000	629670000	6.91073e+08	1280100000	1599800000	1154400000	1.34477e+09	543130000	756520000	653760000	6.51137e+08	874880000	1114500000	825770000	9.38383e+08
CD630_02410	0	+	1.32968	0.00585029	1.16012	0.0091767	0.395233	0.555384	CD630_02410	Flagella glycosylation phosphoserine phosphatase (EC 3.1.3.3)	186810000	298940000	223520000	2.36423e+08	495010000	610140000	479900000	528350000	228980000	311880000	391940000	3.10933e+08	536760000	695500000	550470000	5.94243e+08
CD630_02420	0	+	0.874332	0.0490786	0.729184	0.0528632	-0.177674	0.836305	CD630_02420	flagellin phosphothreonine transferase	268030000	419820000	246450000	3.11433e+08	451850000	638100000	458840000	5.16263e+08	244230000	326660000	255150000	2.75347e+08	504830000	722700000	485190000	5.70907e+08
CD630_02430	0	+	1.16195	0.00925065	1.04482	0.0113308	0.23298	0.691208	CD630_02430	flagellin methyltransferase	167260000	291440000	206540000	2.21747e+08	409490000	503270000	459700000	4.57487e+08	238840000	290800000	252190000	260610000	485550000	572230000	430760000	496180000
CD630_02440	0	+	0.706347	0.0347871	0.584148	0.0393531	0.132736	0.797754	CD630_02440	flagellin phosphotransferase	375070000	469780000	472140000	4.38997e+08	646200000	664780000	663390000	6.58123e+08	474460000	454450000	515000000	4.81303e+08	736870000	785790000	626230000	7.16297e+08
CD630_02460	CD0245	+	0.257532	0.72963	-0.0322892	0.921631	-0.227151	0.813017	flgC	Flagellar basal-body rod protein FlgC	26277000	29734000	NA	1.86703e+07	24130000	35181000	22846000	2.73857e+07	27801000	25699000	18277000	2.39257e+07	28657000	42591000	29188000	3.34787e+07
CD630_02480	CD0245	+	0.798084	0.016008	0.703925	0.0293188	0.218042	0.696288	fliF	Flagellar M-ring protein	231260000	222650000	190820000	214910000	295440000	389300000	365480000	3.50073e+08	219640000	283330000	246950000	2.49973e+08	376190000	408210000	336650000	3.73683e+08
CD630_02490	CD0245	+	0.754829	0.0127189	0.82466	0.0093148	0.392979	0.367379	fliG	Flagellar motor switch protein FliG	467140000	516950000	496930000	4.93673e+08	885150000	885160000	852750000	8.74353e+08	584870000	618990000	740870000	6.48243e+08	810810000	819630000	868680000	833040000
CD630_02500	CD0245	+	0.812926	0.101466	0.444433	0.301434	0.105288	0.883805	fliH	Flagellar assembly protein FliH	59751000	97200000	81976000	7.96423e+07	105550000	132540000	87037000	1.08376e+08	89422000	89419000	78175000	85672000	132890000	172170000	114680000	1.39913e+08
CD630_02510	CD0245	+	0.138136		0.0846728		-0.706304		fliI	ATP synthase subunit beta FliI (EC 3.6.3.14)	NA	31664000	NA	1.05547e+07	29134000	34490000	37110000	33578000	NA	21932000	16881000	1.29377e+07	26720000	45112000	32705000	3.48457e+07
CD630_02530	CD0245	+	0.8617	0.0762138	0.264431	0.575314	-0.218121	0.797754	fliK	Flagellar hook-length control protein FliK	47589000	36880000	60946000	4.84717e+07	51402000	76849000	46416000	5.82223e+07	27954000	59516000	37541000	4.16703e+07	81493000	112710000	70042000	8.80817e+07
CD630_02550	CD0245	+	0.390522	0.173786	0.171108	0.547147	0.220444	0.691208	flgE	Flagellar basal body protein	948950000	739760000	790030000	8.26247e+08	835730000	977580000	977560000	930290000	846990000	968970000	1072000000	9.62653e+08	1040500000	1141500000	1067300000	1083100000
CD630_02551	CD0245	+	0.502144	0.165314	0.401962	0.23553	0.452646	0.503879	FlbD	Flagellar protein FlbD	957220000	1095700000	1382400000	1.14511e+09	1629700000	1432500000	1476900000	1.51303e+09	1520400000	1170200000	2010800000	1.56713e+09	1791200000	1606600000	1467700000	1.62183e+09
CD630_02560	CD0245	+	1.98219	0.0094829	2.0615	0.0093148	1.71669	0.074427	motA	Flagellar motor rotation protein MotA	18804000	9086000	NA	9.29667e+06	67706000	47924000	58998000	5.82093e+07	43252000	39183000	55069000	4.58347e+07	50681000	51470000	63136000	5.50957e+07
CD630_02570	CD0245	+	0.285646	0.572946	0.385708	0.612449	-0.0269113	0.984012	motB	Flagellar motor rotation protein MotB (Chemotaxis protein MotB)	48870000	49139000	28989000	4.23327e+07	29072000	68933000	67918000	5.53077e+07	34612000	54889000	35150000	4.15503e+07	40936000	53872000	59997000	5.16017e+07
CD630_02580	CD0245	+	1.07826	0.0307602	1.01498	0.0313425	0.77651	0.311596	fliL	Flagellar protein FliL	46903000	68954000	82671000	66176000	120770000	125090000	155340000	1.33733e+08	121850000	77605000	140620000	1.13358e+08	129970000	142240000	146980000	139730000
CD630_02590	CD0245	+	0.941551		1.14285				fliZ	Flagellar protein FliZ	NA	28939000	NA	9.64633e+06	63902000	NA	NA	2.13007e+07	NA	NA	NA	NA	73787000	46105000	46848000	55580000
CD630_02600	CD0245	+	0.736641	0.147327	1.08389	0.0308375	0.785004	0.309501	fliP	Flagellar biosynthetic protein FliP	24084000	25743000	41696000	3.05077e+07	67676000	61710000	64619000	6.46683e+07	51293000	40120000	66290000	5.25677e+07	58828000	41611000	52065000	5.08347e+07
CD630_02630	CD0245	+	0.458159	0.346731	0.541749	0.250987	0.363355	0.615279	flhA	Flagellar biosynthesis protein FlhA	49087000	21899000	25221000	32069000	39543000	46781000	53728000	46684000	41829000	39947000	41986000	41254000	38581000	46999000	46588000	44056000
CD630_02640	CD0245	+	0.714005	0.0750317	0.512819	0.110211	-0.0117188	0.991719	flhF	Flagellar biosynthesis regulator FlhF (Flagella-associated GTP-binding protein)	53573000	69199000	53125000	5.86323e+07	79720000	90943000	80313000	8.36587e+07	52200000	64193000	58081000	58158000	91080000	114170000	83283000	9.61777e+07
CD630_02650	CD0245	+	0.708197	0.249741	0.900578	0.554905	0.755869	0.367379	flhG	flagellar number regulator FlhG	NA	98564000	NA	3.28547e+07	279690000	56432000	215880000	1.84001e+08	181650000	154460000	163210000	166440000	153020000	196560000	133510000	161030000
CD630_02660	CD0245	+	0.473217	0.390768	0.628485	0.29064	0.546325	0.519318	fliA	RNA polymerase sigma-28factor for flagellar operon	NA	56201000	75350000	4.38503e+07	93706000	77429000	133920000	101685000	114060000	83993000	90115000	96056000	102100000	91640000	80189000	9.13097e+07
CD630_02670	CD0245	+	ON		ON		ON		CD630_02670	Putative flagellar protein	NA	NA	NA	NA	24005000	27971000	33487000	2.84877e+07	24029000	25417000	26361000	25269000	21851000	32871000	NA	1.82407e+07
CD630_02680	CD0268	+	-0.00224921	0.998862	0.0379134	0.931701	0.0374377		flgG1	flagellar basal-body rod protein FlgG	34541000	26489000	32049000	3.10263e+07	NA	32892000	30813000	21235000	NA	NA	31842000	10614000	34140000	27816000	NA	20652000
CD630_02690	CD0268	+	0.00257394	0.998862	-0.10407	0.805371	-0.128576	0.847752	flgG	flagellar basal body rod protein FlgG	42661000	43499000	40960000	4.23733e+07	35481000	41852000	40940000	3.94243e+07	49172000	31395000	35714000	3.87603e+07	43468000	44457000	39422000	42449000
CD630_02700	CD0268	+	0.564633	0.0769634	0.440164	0.162546	-0.0217199	0.970683	fliM	Flagellar motor switch protein FliM	2808100000	3063000000	3009700000	2.96027e+09	4275800000	4430700000	3342600000	4.01637e+09	2820700000	3162100000	2765300000	2.91603e+09	4385200000	4350500000	4399100000	4.37827e+09
CD630_02710	CD0268	+	0.443771	0.317051	0.235985	0.571812	0.00228074	0.986553	fliN1	Flagellar motor switch phosphatase FliN1 (EC 3.-.-.-)	308200000	277280000	217230000	267570000	346930000	297560000	300870000	315120000	256510000	252530000	294940000	2.67993e+08	303660000	395270000	392880000	3.63937e+08
CD630_02720	CD0268	+	1.38994	0.00855006	1.86401	0.0075456	1.38201	0.0224398	CD630_02720	Uncharacterized protein	18115000	19948000	17282000	1.84483e+07	44985000	66242000	90239000	6.71553e+07	48308000	46551000	49387000	48082000	41291000	57070000	46680000	48347000
CD630_02730	CD0268	+	0.523175	0.0909938	0.474042	0.0900162	0.046103	0.968321	htpG	Heat shock protein 90 (Heat shock protein HtpG)(High temperature protein G)	819140000	912670000	845160000	858990000	1032200000	1271900000	1275300000	1.19313e+09	716080000	1073600000	870970000	8.86883e+08	1121800000	1387500000	1194100000	1.23447e+09
CD630_02740	0	+	0.0309376	0.920355	0.0744548	0.816088	0.095543	0.853398	CD630_02740	Putative iron-containing alcohol dehydrogenase (EC 1.1.1.-)	312390000	225200000	253150000	263580000	320560000	242330000	269730000	277540000	278230000	281380000	285270000	2.81627e+08	293390000	252540000	261950000	2.69293e+08
CD630_02780	0	-	-0.173162	0.967421	-0.240638	0.887699	0.0989798	0.779777	CD630_02780	Transcriptional regulator, hxlR family	215570000	NA	373360000	196310000	257090000	199450000	291140000	2.49227e+08	361750000	285990000	298390000	3.15377e+08	191730000	NA	330590000	1.74107e+08
CD630_02790	0	+	-0.555871	0.194143	-0.928801	0.0245112	-0.509719	0.369103	CD630_02790	Pyridoxamine 5'-phosphate oxidase family protein	149200000	182130000	181940000	171090000	95831000	98768000	75019000	8.98727e+07	100800000	141380000	118320000	1.20167e+08	129390000	130790000	88970000	1.16383e+08
CD630_02820	0	-	0.778997	0.990818	OFF		OFF		CD630_02820	Putative PHP hydrolase	18739000	16980000	32537000	22752000	NA	NA	NA	NA	NA	NA	NA	NA	NA	NA	39041000	1.30137e+07
CD630_02840	CD0284	+	-0.114193	0.920355	0.251317	0.831846	-0.183277	0.888784	CD630_02840	PTS system, mannose-type IIA component	427830000	208410000	716570000	4.50937e+08	329480000	292990000	987770000	5.36747e+08	305250000	180760000	705410000	397140000	311040000	228040000	710780000	416620000
CD630_02850	CD0284	+	-0.352985	0.995448	0.737302	0.263082	-0.0598825	0.915214	CD630_02850	PTS system, mannose-type IIB component	37583000	218800000	219000000	158461000	189480000	227890000	375120000	2.64163e+08	221330000	83085000	151640000	1.52018e+08	89117000	156350000	126740000	124069000
CD630_02860	CD0284	+	-0.866993	0.390768	-0.726006	0.445739	-1.31552	0.311596	CD630_02860	PTS system, mannose-type IIA component	421400000	212550000	867650000	5.00533e+08	215490000	294090000	398250000	302610000	137390000	97333000	368590000	2.01104e+08	230740000	237060000	355510000	2.74437e+08
CD630_02870	CD0284	+	-0.639561	0.544097	-0.392756	0.738325	-0.73527	0.550773	CD630_02870	PTS system, mannose-type IIB component	961500000	692230000	2444800000	1.36618e+09	800510000	765630000	1555600000	1040580000	606010000	320200000	1535800000	820670000	639060000	599320000	1392500000	876960000
CD630_02890	CD0284	+	0.291471	0.859324	0.234153	0.749928	0.318384	0.960146	CD630_02890	PTS system, mannose-type IID component	64338000	52885000	153190000	9.01377e+07	95813000	55971000	166280000	1.06021e+08	81526000	35671000	219990000	1.12396e+08	91315000	46180000	193460000	1.10318e+08
CD630_02900	CD0284	+	-0.735306	0.338331	-0.536779	0.435617	-0.772343	0.458114	CD630_02900	putative L-2-amino-thiazoline-4-carboxylic acid hydrolase	2036700000	1397900000	4151700000	2.52877e+09	1323200000	1077900000	2828200000	1743100000	1230300000	571820000	2639400000	1.48051e+09	1246800000	865420000	2444800000	1.51901e+09
CD630_02910	CD0284	+	-0.740692	0.300379	-0.687273	0.274841	-0.711855	0.496189	CD630_02910	Putative peptidase, M20A family (EC 3.5.1.-)	116750000	67120000	189560000	1.24477e+08	69516000	46884000	115510000	7.73033e+07	61594000	35978000	130420000	7.59973e+07	57755000	41565000	124160000	7.44933e+07
CD630_02950	0	+	-0.315066	0.316539	-0.295713	0.30825	-0.216606	0.714023	CD630_02950	Putative iron-sulfur-binding protein	496220000	400230000	357310000	417920000	329640000	343370000	348390000	3.40467e+08	328330000	400510000	350130000	3.59657e+08	352550000	321140000	334100000	335930000
CD630_02990	CD0298	+	-0.391335	0.51004	-0.378614	0.487782	-0.124856	0.892987	rbsK	Ribokinase (RK) (EC 2.7.1.15)	49285000	36118000	42998000	4.28003e+07	NA	29575000	36267000	2.19473e+07	40138000	34171000	43447000	39252000	NA	33587000	31677000	2.17547e+07
CD630_03000	CD0298	+	OFF		OFF		OFF		rbsB	ABC-type transport system, ribose-specific extracellular solute-binding protein	18750000	24332000	NA	1.43607e+07	NA	NA	NA	NA	NA	NA	NA	NA	NA	NA	NA	NA
CD630_03040	0	+					ON		CD630_03040	class I glutamine amidotransferase-like protein	NA	NA	NA	NA	NA	NA	NA	NA	31622000	41843000	NA	2.44883e+07	NA	NA	NA	NA
CD630_03090	0	-	0.227341	0.558729	0.331397	0.295477	0.467934	0.393959	CD630_03090	Putative hydrolase, HAD superfamily, subfamily IB (EC 3.1.3.-)	194350000	125570000	162400000	1.60773e+08	200650000	175550000	230670000	202290000	222880000	178670000	265560000	222370000	199300000	157410000	207930000	1.88213e+08
CD630_03100	0	+	-0.58301	0.131406	-0.810923	0.0417956	-0.524578	0.366422	CD630_03100	Uncharacterized protein	74912000	92284000	69097000	7.87643e+07	53956000	40337000	40398000	44897000	67374000	43512000	53376000	54754000	59183000	50599000	47960000	5.25807e+07
CD630_03120	0	+	OFF	0.441832	0.690524	0.236875	0.838673	0.413225	CD630_03120	Transcriptional regulator, ArsR family	37566000	33317000	59819000	4.35673e+07	73904000	NA	66720000	4.68747e+07	77916000	NA	NA	25972000	NA	NA	NA	NA
CD630_03130	0	+	0.535848	0.133145	0.69677	0.0417289	0.540861	0.271983	CD630_03130	cadmium, zinc and cobalt-transporting ATPase	36027000	33532000	29513000	33024000	45437000	52129000	63017000	5.35277e+07	42794000	47054000	54286000	4.80447e+07	44318000	42920000	56396000	47878000
CD630_03220	0	+	-0.397433	0.348583	0.0523259		0.192544		CD630_03220	Putative ATPase	26969000	32476000	27572000	2.90057e+07	NA	30077000	NA	1.00257e+07	NA	33147000	NA	11049000	26269000	19333000	20462000	2.20213e+07
CD630_03260	CD0324	+	-0.14982		-0.100336		-0.361386		cbiQ1	ABC-type transport system, cobalt-specific permease	NA	193200000	NA	64400000	NA	241330000	119110000	1.20147e+08	109700000	201260000	140210000	150390000	172480000	196440000	153510000	1.74143e+08
CD630_03270	CD0324	+	0.505811	0.224447	0.79159	0.115554	0.226962	0.795814	cbiO	ABC transporter ATP-binding protein (EC 3.6.3.-)	193950000	321140000	195900000	2.36997e+08	353090000	575290000	302330000	4.10237e+08	243970000	365180000	222970000	2.77373e+08	318460000	366490000	324600000	3.36517e+08
CD630_03280	CD0328	+	0.400455	0.241646	0.562328	0.127635	-0.0503784	0.975607	pcrA	DNA helicase (EC 3.6.4.12)	123120000	204660000	152740000	1.60173e+08	181490000	280860000	247210000	236520000	139870000	164690000	159470000	1.54677e+08	205150000	235040000	194060000	2.11417e+08
CD630_03290	CD0328	+	0.0394027	0.909833	0.0372011	0.866153	0.138153	0.797754	apeB	aminipeptidase ApeB	815930000	589050000	828460000	744480000	773920000	797220000	720640000	7.63927e+08	853340000	715390000	889160000	8.19297e+08	828700000	682850000	783730000	7.65093e+08
CD630_03300	CD0328	+	0.120058	0.715634	0.256913	0.37058	-0.16809	0.774947	CD630_03300	Phospholipase, patatin family	4014800000	3915000000	3384100000	3771300000	4521000000	5050400000	3947800000	4506400000	3117900000	3847900000	3103800000	3.35653e+09	3927900000	4171300000	4196500000	4.09857e+09
CD630_03310	CD0328	+	-0.0733698	0.898362	-0.116396	0.768206	0.0947188	0.879801	ppiB	Peptidyl-prolyl cis-trans isomerase (PPIase) (EC 5.2.1.8)	2603800000	1770500000	2389900000	2.25473e+09	2254800000	1838100000	2147000000	2.07997e+09	2687200000	2048300000	2487700000	2.40773e+09	2143600000	1937500000	2347700000	2.14293e+09
CD630_03330	0	-	0.173593	0.638273	0.337108	0.268715	0.436677	0.379185	ppaC	cobalt-dependent inorganic pyrophosphatase	8267400000	6712500000	9561000000	8180300000	10818000000	8590600000	11592000000	1.03335e+10	11224000000	9313700000	12678000000	11071900000	9216600000	7914200000	10548000000	9.22627e+09
CD630_03340	0	+							adhE	Aldehyde-alcohol dehydrogenase	133970000	NA	NA	4.46567e+07	NA	NA	NA	NA	NA	NA	NA	NA	NA	NA	NA	NA
CD630_03370	CD0335	-	OFF		OFF		0.514512	0.645623	CD630_03370	ABC-type transport system, permease	NA	158350000	84677000	81009000	NA	NA	NA	NA	162010000	239450000	119290000	1.73583e+08	NA	NA	NA	NA
CD630_03400	0	-	0.0850345	0.839025	-0.199267	0.479218	-0.0849969	0.889958	CD630_03400	Uncharacterized protein	293020000	274230000	327120000	2.98123e+08	258830000	303130000	217030000	2.59663e+08	300310000	301550000	241340000	2.81067e+08	334760000	335800000	278110000	3.16223e+08
CD630_03410	0	-	-0.209905	0.633506	-0.432461	0.228987	-0.512018	0.366422	CD630_03410	Uncharacterized protein	86435000	100560000	78828000	8.86077e+07	71109000	66058000	59807000	65658000	60581000	68088000	57737000	6.21353e+07	67811000	84147000	77871000	7.66097e+07
CD630_03420	0	-							CD630_03420	Uncharacterized protein	NA	NA	NA	NA	NA	NA	NA	NA	NA	NA	NA	NA	NA	39389000	NA	1.31297e+07
CD630_03440	CD0343	+	0.468856	0.268784	0.265693	0.455815	0.159074	0.836305	CD630_03440	Putative beta-lactamase-like protein	36885000	69652000	52320000	5.29523e+07	57352000	65072000	68556000	63660000	44228000	65827000	67320000	59125000	73524000	82064000	64272000	7.32867e+07
CD630_03450	CD0343	+	-0.0426755	0.915779	-0.0629691	0.827373	-0.124865	0.819318	yjbM	GTP pyrophosphokinase YjbM	202090000	207100000	173370000	1.94187e+08	182700000	161680000	213300000	1.85893e+08	157840000	193620000	182800000	1.78087e+08	171840000	187990000	205750000	1.88527e+08
CD630_03460	CD0343	+	-0.104992		0.123357		-0.09551		CD630_03460	Putative phosphoesterase	NA	35366000	NA	1.17887e+07	45441000	30084000	40044000	38523000	NA	31533000	34668000	22067000	27521000	30404000	40726000	3.28837e+07
CD630_03500	0	+	-0.455983	0.338331	-0.827966	0.105725	-0.961517	0.222788	CD630_03500	Nucleotidase (EC 3.1.3.-)	365310000	528410000	427600000	440440000	217060000	407020000	120250000	248110000	224570000	343350000	110600000	2.26173e+08	344510000	440620000	178130000	3.21087e+08
CD630_03890	CD0388	+	0.142022	0.81869	-0.56475	0.205474	-0.434269	0.532871	bglA	6-phospho-beta-glucosidase, bglA (EC 3.2.1.86)	55907000	58513000	40340000	5.15867e+07	39891000	31077000	33661000	3.48763e+07	42468000	33123000	38942000	3.81777e+07	58810000	67916000	44044000	5.69233e+07
CD630_03920	0	-	-0.408383	0.175876	-0.394043	0.13828	-0.474258	0.335212	CD630_03920	Putative radical SAM-family protein	2414500000	2292600000	2387700000	2.36493e+09	1768700000	1807500000	1822900000	1799700000	1604700000	2089200000	1413200000	1.70237e+09	1818300000	2009900000	1517500000	1781900000
CD630_03940	0	-	-1.18418	0.0358876	-1.12336	0.0330015	-0.752618	0.262794	ldhA	(R)-2-hydroxyisocaproate dehydrogenase	4538800000	6176700000	4841200000	5.18557e+09	1833100000	4042400000	1265400000	2380300000	2587100000	5012600000	1633600000	3.07777e+09	2047100000	3565200000	1233800000	2.28203e+09
CD630_03950	0	+	-0.81258	0.0307602	-0.358846	0.197043	-1.26554	0.00492137	hadA	Isocaprenoyl-CoA:2-hydroxyisocaproate CoA-transferase (EC 2.8.3.-)	14299000000	13867000000	16045000000	14737000000	11790000000	13078000000	9607200000	1.14917e+10	7366500000	5769100000	5253700000	6.12977e+09	9655000000	9209400000	6307700000	8390700000
CD630_03960	0	0	-0.402271	0.262306	0.325731	0.415135	-1.57051	0.00461653	hadI	Activator of 2-hydroxyisocaproyl-CoA dehydratase	1574400000	1649000000	1323400000	1515600000	1667900000	2557100000	1473500000	1899500000	478660000	626010000	426190000	5.10287e+08	1160900000	1448300000	831210000	1.1468e+09
CD630_03970	CD0397	0	-0.759468	0.0361398	-0.0270083	0.887699	-1.40657	0.00461653	hadB	Subunit of oxygen-sensitive 2-hydroxyisocaproyl-CoA dehydratase B	9711800000	9580500000	10697000000	9.99643e+09	10319000000	11519000000	7595100000	9.81103e+09	4595300000	3814300000	2902600000	3.77073e+09	6500300000	6818300000	4396500000	5.90503e+09
CD630_03980	CD0397	+	-0.708961	0.0526152	0.0430896	0.886838	-1.30291	0.00461653	hadC	Subunit of oxygen-sensitive 2-hydroxyisocaproyl-CoA dehydratase C	6540500000	5343100000	5574700000	5.81943e+09	5851100000	6708900000	5427600000	5.99587e+09	2456400000	2501600000	2118000000	2.35867e+09	3963700000	4036000000	2680600000	3560100000
CD630_03990	CD0397	+	-0.52972	0.106419	0.140167	0.677287	-1.05061	0.00961748	acdB	isocaproyl-CoA dehydrogenase, catalytic subunit	10530000000	10066000000	12315000000	1.09703e+10	11779000000	14217000000	10273000000	1.20897e+10	5175300000	5233500000	5479500000	5296100000	7726900000	8972000000	6098200000	7.59903e+09
CD630_04000	CD0397	+	-0.70363	0.0762138	-0.0650929	0.836928	-1.21679	0.00835636	etfB1	isocaproyl-CoA dehydrogenase, electron transfer flavoprotein beta subunit	12479000000	10366000000	8966400000	10603800000	10177000000	12067000000	8164000000	10136000000	4843900000	4951400000	3891200000	4.56217e+09	6654300000	8126300000	4752400000	6511000000
CD630_04010	CD0397	+	-0.649467	0.106419	0.0963893	0.832277	-1.18196	0.00492137	etfA1	isocaproyl-CoA dehydrogenase, electron transfer flavoprotein alpha subunit	9804800000	9663100000	11057000000	1.0175e+10	10299000000	13729000000	8606000000	10878000000	4609500000	4760500000	4083900000	4.48463e+09	7081800000	8258300000	4120000000	6486700000
CD630_04020	0	0	1.07475	0.106419	1.9372	0.00831787	0.10483	0.96843	CD630_04020	Transcriptional regulator, sigma-54-dependent	NA	29438000	21393000	1.69437e+07	83875000	101020000	107100000	9.73317e+07	NA	35233000	19429000	1.82207e+07	41012000	70480000	49110000	53534000
CD630_04030	0	-	0.269968	0.406401	0.45281	0.186293	0.386184	0.369801	fba	Fructose-1,6-bisphosphate aldolase (EC 4.1.2.13)	5434200000	5976100000	4542100000	5.31747e+09	8975200000	5643000000	7215900000	7.27803e+09	6889400000	6461400000	7497900000	6.94957e+09	6243100000	5523000000	7469000000	6411700000
CD630_04040	CD0404	+	0.378512	0.778965	0.286174	0.498276	0.74731	0.30875	CD630_04040	Uncharacterized protein	207850000	103840000	106310000	1.39333e+08	209400000	148290000	152020000	1.69903e+08	251480000	181860000	268340000	2.33893e+08	124000000	102790000	316610000	1.81133e+08
CD630_04050	CD0404	+	0.0211821	0.966149	0.329188	0.376463	0.481142	0.434392	rluA	Pseudouridine synthase (EC 5.4.99.-)	83448000	88685000	63624000	7.85857e+07	100770000	80283000	115130000	9.87277e+07	100770000	94401000	133910000	1.09694e+08	70044000	79270000	89930000	79748000
CD630_04060	CD0404	0	0.314003	0.299397	0.270171	0.326543	0.450404	0.332531	CD630_04060	Putative tRNA (Uracil-5-)-methyltransferase (EC 2.1.1.35)	213030000	173820000	226840000	2.04563e+08	236700000	227270000	276110000	2.46693e+08	272060000	249760000	316740000	279520000	255880000	224630000	282400000	2.54303e+08
CD630_04220	CD0404	0	-0.0185645	0.994633	0.238005	0.50272	-0.190042	0.895873	CD630_04220	Putative conjugative transposon protein Tn1549-like, CTn2-Orf17	111610000	192270000	89299000	1.3106e+08	161060000	168530000	134110000	1.54567e+08	89933000	111730000	142990000	1.14884e+08	87302000	168810000	132040000	129384000
CD630_04280	CD0427	0	-0.189167	0.830767	-0.0740036	0.982742	-0.0201808	0.985325	CD630_04280	Transcriptional regulator, AraC family Tn1549-like, CTn2-Orf23	33560000	47805000	69309000	5.02247e+07	47222000	46139000	49779000	4.77133e+07	38899000	47980000	61702000	49527000	38987000	46022000	47149000	4.40527e+07
CD630_04360	0	+	0.517647	0.270682	0.593842	0.178173	0.249062	0.745347	CD630_04360	Putative recombinase Tn1549-like, CTn2-Orf34	364760000	725340000	319570000	469890000	701600000	767960000	658000000	7.09187e+08	463410000	664980000	546910000	5.58433e+08	657470000	720810000	639830000	6.72703e+08
CD630_04380	0	+	0.105123		OFF		OFF		CD630_04380	Uncharacterized protein	24689000	74333000	68086000	5.57027e+07	NA	NA	NA	NA	NA	NA	NA	NA	NA	59913000	NA	19971000
CD630_04390	0	+	ON						CD630_04390	Uncharacterized protein	NA	NA	NA	NA	NA	33348000	NA	11116000	NA	38894000	NA	1.29647e+07	39168000	62044000	30791000	44001000
CD630_04400	0	+	0.871791	0.043885	0.383316	0.271963	0.835866	0.180418	cwp27	Putative cell wall binding protein cwp27	42906000	52528000	30417000	4.19503e+07	47448000	59947000	56757000	5.47173e+07	63159000	71192000	90284000	7.48783e+07	67665000	80169000	82465000	7.67663e+07
CD630_04510	CD0451	+	0.00130432	0.998862	-0.521954	0.204484	0.000255842	0.986553	CD630_04510	Putative dioxygenase	186380000	177810000	199660000	187950000	159500000	89551000	143630000	1.30894e+08	220370000	162810000	180770000	1.87983e+08	169730000	193150000	201480000	188120000
CD630_04520	CD0451	+	-0.200278	0.642636	-0.499499	0.157883	-0.205197	0.76133	CD630_04520	Putative hydrolase, NUDIX family	350410000	263680000	253540000	289210000	212390000	199610000	201720000	2.04573e+08	244480000	241510000	266610000	2.50867e+08	259510000	249050000	246610000	2.51723e+08
CD630_04630	CD0461	-	ON		ON				CD630_04630	Transcriptional regulator, TetR family	NA	NA	NA	NA	NA	23834000	41667000	2.18337e+07	NA	NA	NA	NA	26969000	NA	30601000	19190000
CD630_04650	CD0465	+			ON				CD630_04650	Transcriptional regulator, RpiR family	NA	NA	NA	NA	192800000	144060000	NA	1.12287e+08	NA	NA	NA	NA	NA	NA	NA	NA
CD630_04710	0	-	0.466822	0.405737	0.0840288	0.744207	-0.23565	0.960201	blaI	penicillinase repressor	18638000	67196000	67466000	51100000	43027000	50061000	69406000	5.41647e+07	27244000	50524000	52430000	4.33993e+07	79609000	60874000	71387000	7.06233e+07
CD630_04730	CD0472	+	0.478419	0.357578	0.28956	0.684176	0.126984	0.878266	CD630_04730	Transcriptional regulator, MarR family	55221000	32519000	46400000	4.47133e+07	62627000	32689000	68639000	5.46517e+07	57355000	48418000	40709000	4.88273e+07	75478000	45632000	65776000	6.22953e+07
CD630_04870	0	-	-0.16902	0.628639	-0.211396	0.465362	-0.025277	0.976249	CD630_04870	omega-amidase NIT2	144560000	116990000	146670000	1.36073e+08	120840000	110550000	121190000	1.17527e+08	131450000	138470000	131210000	133710000	127410000	111430000	124250000	121030000
CD630_04890	0	-	-0.702576	0.0526152	-0.847683	0.0164396	-0.242218	0.698923	purC1	phosphoribosylaminoimidazole-succinocarboxamide synthetase	3636300000	4258300000	2935800000	3.61013e+09	1827000000	2163300000	2027900000	2.00607e+09	2741700000	4180500000	2234300000	3.05217e+09	2050700000	2591900000	2012400000	2.21833e+09
CD630_04920	CD0490	+	-0.216195	0.687437	0.0777077	0.916517	-0.343798	0.727335	CD630_04920	PTS system, ribitol-specific IIB component	24287000	31095000	37607000	3.09963e+07	30339000	43718000	24078000	3.27117e+07	34361000	NA	14487000	1.62827e+07	22572000	35910000	21566000	2.66827e+07
CD630_04960	CD0495	+	-0.440737	0.390768	0.126542	0.843771	-0.204536	0.807276	CD630_04960	Putative conjugative transposon protein DUF961 family Tn5397, CTn3-Orf23	56430000	36245000	42653000	4.51093e+07	60609000	32966000	54159000	4.92447e+07	47223000	25861000	44356000	3.91467e+07	42006000	22336000	35362000	3.32347e+07
CD630_04970	CD0495	+	-0.390688		-0.511069	0.472842	-0.652485	0.54804	CD630_04970	Putative conjugative transposon protein DUF961 family Tn5397, CTn3-Orf22	95807000	50911000	37581000	61433000	46088000	36485000	46750000	4.31077e+07	56317000	18886000	42045000	3.90827e+07	NA	NA	46859000	1.56197e+07
CD630_05080	0	+	0.011978	0.920355	0.0936272	0.738325	-0.207511	0.797754	tetM	Tetracycline resistance protein Tn5397	410080000	661340000	401520000	490980000	486640000	584750000	500310000	523900000	415570000	471200000	388840000	4.25203e+08	487150000	534590000	463480000	4.95073e+08
CD630_05081	0	0	-0.508651	0.320245	-0.518348	0.285359	0.504632	0.503879	CD630_05081	Putative conjugative transposon protein Tn5397,CTn3-Orf6	365680000	215980000	282770000	2.88143e+08	214840000	215260000	173420000	2.01173e+08	424740000	313340000	488340000	4.08807e+08	209920000	189590000	208080000	202530000
CD630_05140	0	+	-0.468359	0.390768	-0.532129	0.265355	-0.218793	0.864669	cwpV	Putative hemagglutinin/adhesin cwpV	400150000	213940000	191930000	2.68673e+08	178470000	176560000	202360000	1.85797e+08	216240000	261140000	215220000	2.30867e+08	200900000	180940000	200740000	1.94193e+08
CD630_05150	0	0	-0.520288	0.444514	-0.700138	0.239855	-0.852576	0.436867	dacF1	D-alanyl-D-alanine carboxypeptidase, S11 peptidase family (EC 3.4.16.4)	46517000	97938000	47960000	6.41383e+07	26860000	52379000	39195000	39478000	21915000	49124000	NA	2.36797e+07	38411000	66961000	28786000	4.47193e+07
CD630_05190	0	+	1.0554	0.0610739	1.35062	0.0139574	1.16003	0.104009	CD630_05190	Uncharacterized protein	243980000	301920000	447940000	331280000	1015600000	676380000	842520000	8.44833e+08	874000000	594300000	752560000	7.40287e+08	674700000	512940000	877850000	6.88497e+08
CD630_05200	0	+			ON				CD630_05200	Two-component sensor histidine kinase	NA	NA	NA	NA	699390000	724850000	970090000	798110000	NA	NA	1084300000	3.61433e+08	NA	NA	NA	NA
CD630_05210	0	+	0.616556	0.159242	0.355725	0.432233	-0.0155636	0.991719	CD630_05210	Two-component response regulator	41349000	43677000	30073000	3.83663e+07	40955000	59992000	46337000	4.90947e+07	32896000	43838000	37130000	3.79547e+07	61002000	63305000	52164000	5.88237e+07
CD630_05230	0	+	0.871165	0.0762138	0.692864	0.185643	0.15244	0.904956	CD630_05230	Putative transcriptional regulator	15592000	22298000	17939000	1.86097e+07	26381000	41762000	22104000	3.00823e+07	13790000	23254000	25007000	2.06837e+07	27177000	39882000	35060000	3.40397e+07
CD630_05280	CD0528	-	-0.0372911	0.920355	-0.0876085	0.809677	0.250823	0.704109	CD630_05280	putative amidohydrolase	366920000	253130000	308350000	3.09467e+08	281170000	248160000	344370000	2.91233e+08	354270000	292140000	458280000	368230000	285180000	232710000	386820000	301570000
CD630_05330	CD0533	+	1.2484	0.0325591	0.888935		0.680787	0.503913	cheY	Chemotaxis protein CheY	29735000	28336000	26529000	28200000	NA	52221000	NA	17407000	27733000	38084000	69798000	45205000	47388000	63588000	90015000	66997000
CD630_05340	CD0533	+	ON		ON				cheC	Chemotaxis protein CheY-P phosphatase CheC (EC 3.-.-.-)	NA	NA	NA	NA	46622000	63211000	41434000	5.04223e+07	36865000	NA	NA	1.22883e+07	108010000	151150000	114740000	1.24633e+08
CD630_05360	CD0533	+	ON						cheW	Purine-binding chemotaxis protein CheW	NA	NA	NA	NA	NA	NA	NA	NA	NA	NA	NA	NA	27875000	63819000	31051000	40915000
CD630_05370	CD0533	+	2.30435		0.737824				CD630_05370	Putative CheY-like chemosensory protein	NA	12101000	NA	4.03367e+06	16790000	25991000	17760000	2.01803e+07	NA	NA	NA	NA	63691000	67596000	48030000	5.97723e+07
CD630_05380	CD0533	+	ON		ON		ON		CD630_05380	Putative methyl-accepting chemotaxis receptor,MCP family	NA	NA	NA	NA	26782000	27946000	19239000	2.46557e+07	15067000	21934000	18643000	18548000	75855000	133750000	64142000	91249000
CD630_05390	CD0533	+	1.11429		-0.74227				cheA	Chemotaxis protein CheA (EC 2.7.13.3)	NA	20435000	NA	6.81167e+06	NA	12216000	NA	4072000	NA	NA	NA	NA	29084000	72602000	31032000	4.42393e+07
CD630_05400	CD0533	+	ON		ON				cheW	Chemotaxis protein CheW	NA	NA	NA	NA	199170000	NA	277630000	1.58933e+08	NA	NA	NA	NA	454680000	464880000	507430000	4.75663e+08
CD630_05410	CD0533	+	ON						cheR	Methyl-accepting chemotaxis proteins methyltransferase, MCP family (EC 2.1.1.80)	NA	NA	NA	NA	NA	NA	NA	NA	NA	NA	NA	NA	27069000	61498000	29611000	3.93927e+07
CD630_05440	0	+	0.0703846	0.855786	-0.0883321	0.774202	-0.294257	0.611085	arcB	Putative ornithine cyclodeaminase (EC 4.3.1.12)	475000000	458880000	377610000	4.37163e+08	322090000	496420000	415090000	411200000	290450000	514980000	264080000	3.56503e+08	416890000	506030000	454140000	459020000
CD630_05450	0	+	-0.0448343	0.876725	-0.0492426	0.833491	-0.174985	0.754177	CD630_05450	Putative lipoprotein	282880000	313150000	303350000	2.99793e+08	316280000	328930000	223990000	2.89733e+08	289730000	263910000	243010000	265550000	287780000	358800000	225280000	290620000
CD630_05460	0	+	0.110813	0.992989	0.553992		OFF		CD630_05460	Putative membrane protein, DUF975 family	41413000	41117000	35981000	3.95037e+07	57997000	NA	NA	1.93323e+07	NA	NA	NA	NA	27069000	58246000	NA	2.84383e+07
CD630_05470	0	+	-0.228053	0.575545	-0.258351	0.532386	-0.33804	0.585124	CD630_05470	Transcriptional regulator, beta-lactams repressor	84235000	91473000	75876000	8.38613e+07	59080000	74081000	77174000	7.01117e+07	49851000	69806000	79375000	66344000	68364000	71396000	75039000	7.15997e+07
CD630_05530	CD0552	+	0.347721		0.64299		0.192167		CD630_05530	Putative RNA methyltransferase	NA	22270000	NA	7.42333e+06	30592000	28136000	45600000	34776000	20169000	26788000	29372000	25443000	24226000	30800000	29993000	2.83397e+07
CD630_05540	CD0552	+	0.100811	0.812648	0.141734	0.708058	0.260021	0.760624	sip2	Signal peptidase I (EC 3.4.21.89)	68301000	87054000	65713000	7.36893e+07	77478000	76896000	89515000	8.12963e+07	66573000	87645000	110510000	8.82427e+07	77191000	78460000	81417000	7.90227e+07
CD630_05570	CD0552	+	0.0500903	0.917154	0.205516	0.417992	0.0212968	0.975607	udk	fusion protein threonine-tRNA ligase / uridine kinase	336530000	298890000	322130000	3.19183e+08	357260000	385460000	361430000	368050000	346230000	336500000	289060000	323930000	362100000	277530000	351750000	330460000
CD630_05580	0	+	0.183322	0.645332	0.177213	0.589145	0.377374	0.495919	glsA	Glutaminase (EC 3.5.1.2)	92466000	80541000	96470000	8.98257e+07	94719000	95648000	114330000	1.01566e+08	114150000	96554000	139340000	1.16681e+08	106660000	87870000	111460000	1.01997e+08
CD630_05590	0	+	-0.106637	0.806316	-0.124088	0.715328	-0.0187527	0.985325	CD630_05590	Transcriptional regulator, ArsR family	346700000	367000000	282100000	3.31933e+08	306220000	270020000	337490000	3.04577e+08	311830000	324100000	347010000	3.27647e+08	276470000	295530000	352850000	3.08283e+08
CD630_05600	0	+	-0.358974				-0.076772		nfo	Endonuclease 4 (EC 3.1.21.2) (Endodeoxyribonuclease IV) (Endonuclease IV)	NA	30797000	NA	1.02657e+07	NA	NA	NA	NA	NA	NA	29201000	9.73367e+06	24013000	NA	NA	8.00433e+06
CD630_05610	0	+	-0.506278	0.117508	-0.325066	0.270355	-0.489533	0.342876	CD630_05610	Putative aldo/keto reductase putative ferredoxin (EC 1.1.1.274)	372570000	290940000	374320000	3.45943e+08	236590000	297900000	293970000	2.76153e+08	228170000	310680000	200350000	246400000	224410000	281360000	224900000	2.43557e+08
CD630_05640	0	+	ON						CD630_05640	Endopeptidase La (EC 3.4.21.53)	NA	NA	NA	NA	NA	NA	NA	NA	NA	NA	NA	NA	73803000	73725000	98056000	8.18613e+07
CD630_05650	0	+			ON				nth	Endonuclease III (EC 4.2.99.18) (DNA-(apurinic or apyrimidinic site) lyase)	NA	NA	NA	NA	54049000	62950000	55833000	5.76107e+07	NA	NA	NA	NA	NA	NA	NA	NA
CD630_05660	0	+	0.201153	0.616925	0.445992	0.170095	0.095487	0.904956	trmL	Putative tRNA (cytidine(34)-2'-O)-methyltransferase (EC 2.1.1.207) (tRNA (cytidine/uridine-2'-O-)-methyltransferase)	129600000	155830000	110180000	131870000	156510000	179250000	203160000	179640000	109200000	148490000	164990000	1.40893e+08	129600000	155970000	169230000	151600000
CD630_05670	0	+	0.777955	0.0762138	1.08	0.016796	0.498092	0.489483	CD630_05670	Uncharacterized protein, DegV family	50942000	81819000	52846000	61869000	129420000	120930000	142030000	1.30793e+08	62404000	96197000	103540000	8.73803e+07	106250000	98590000	113420000	1.06087e+08
CD630_05690	0	+	ON						CD630_05690	Putative lipoprotein	NA	NA	NA	NA	NA	NA	NA	NA	NA	NA	NA	NA	193250000	138080000	110240000	147190000
CD630_05730	CD0571	+	0.716575	0.236225	0.702849	0.237333	0.902785	0.222788	CD630_05730	Putative membrane protein	NA	37178000	35188000	24122000	82602000	39530000	54555000	5.88957e+07	84365000	57840000	60746000	6.76503e+07	66875000	38919000	72582000	5.94587e+07
CD630_05740	0	+	0.407523	0.212089	0.621839	0.0612118	0.453077	0.396586	thrS	Threonine--tRNA ligase (EC 6.1.1.3) (Threonyl-tRNA synthetase) (ThrRS)	1052400000	1593700000	1391500000	1.34587e+09	1772500000	1978700000	2462000000	2.07107e+09	1444100000	1993400000	2089800000	1.84243e+09	1590800000	1818600000	1946100000	1.78517e+09
CD630_05770	0	-	0.16265	0.806316	0.341576	0.35428	-0.147314	0.846919	CD630_05770	Uncharacterized protein	84012000	111110000	94988000	9.67033e+07	115260000	128090000	124260000	1.22537e+08	75399000	79280000	107270000	8.73163e+07	81832000	129400000	113500000	108244000
CD630_05800	0	+	0.532355	0.248581	1.11452	0.0279938	0.512345	0.427442	gapN	Glyceraldehyde-3-phosphate dehydrogenase (NADP(+)) (GADPH) (EC 1.2.1.9)	232610000	103300000	180640000	1.72183e+08	453100000	371380000	293970000	3.72817e+08	217490000	256690000	262610000	2.45597e+08	217060000	246100000	283920000	2.49027e+08
CD630_05860	0	+	0.0141937		-0.761772				CD630_05860	Uncharacterized protein	140590000	NA	NA	4.68633e+07	113670000	52162000	NA	5.52773e+07	NA	NA	NA	NA	NA	141980000	NA	4.73267e+07
CD630_05870	0	+	0.349755	0.551025	0.174845	0.820231	-0.149969	0.836305	CD630_05870	Uncharacterized protein	425600000	394940000	368660000	396400000	398470000	625620000	318330000	4.47473e+08	349040000	448240000	274510000	3.57263e+08	496290000	651990000	367170000	505150000
CD630_05880	0	+	0.534465	0.214019	0.477675	0.38445	0.334216	0.635471	CD630_05880	Uncharacterized protein	209080000	151770000	190950000	1.83933e+08	165790000	324890000	277700000	2.56127e+08	220600000	274040000	201010000	2.31883e+08	253530000	314550000	231150000	266410000
CD630_05890	0	+	0.576858	0.253171	0.787192	0.144722	0.50425	0.550773	CD630_05890	Uncharacterized protein	NA	13955000	19883000	1.12793e+07	23178000	31398000	33016000	2.91973e+07	20372000	22499000	29122000	2.39977e+07	22600000	27577000	25532000	2.52363e+07
CD630_05920	0	-	0.257184	0.798726	0.0847646	0.905187	-0.258534	0.902397	CD630_05920	Uncharacterized protein	105320000	120400000	34217000	8.66457e+07	85402000	147330000	42935000	91889000	93019000	89598000	34674000	7.24303e+07	90423000	167690000	52549000	103554000
CD630_05940	0	+	OFF		OFF		OFF		CD630_05940	Uncharacterized protein	10702000	13199000	NA	7967000	NA	NA	NA	NA	NA	NA	NA	NA	NA	NA	NA	NA
CD630_05950	0	+	0.322404	0.572946	0.390431	0.375454	0.491601	0.413974	CD630_05950	Putative nuclease, ParB-like	17539000	17960000	19626000	18375000	29712000	20673000	21872000	2.40857e+07	26322000	20637000	30547000	2.58353e+07	18938000	18527000	31464000	2.29763e+07
CD630_06020	0	-	0.269129	0.542187	0.228241	0.564867	0.231927	0.714023	CD630_06020	Uncharacterized protein	259560000	129910000	127840000	1.72437e+08	194520000	167460000	244000000	2.01993e+08	222400000	195400000	189730000	202510000	193480000	188080000	241840000	207800000
CD630_06080	0	0	-0.115367	0.882325	-0.112546	0.832504	0.028243	0.960201	CD630_06080	Uncharacterized protein	48101000	34192000	53877000	45390000	47314000	31978000	46659000	4.19837e+07	50815000	40167000	47880000	4.62873e+07	40968000	39484000	45253000	4.19017e+07
CD630_06200	0	-	ON						CD630_06200	Uncharacterized protein	NA	NA	NA	NA	NA	NA	NA	NA	NA	NA	NA	NA	27428000	37953000	27380000	3.09203e+07
CD630_06220	0	-	ON						CD630_06220	Uncharacterized protein	NA	NA	NA	NA	NA	NA	NA	NA	NA	NA	NA	NA	55341000	75476000	52350000	6.10557e+07
CD630_06270	0	+	ON						CD630_06270	Putative transcriptional regulator, activator Mor	NA	NA	NA	NA	NA	NA	NA	NA	NA	NA	NA	NA	43115000	36230000	43972000	4.11057e+07
CD630_06271	0	+	-0.141445	0.840321	0.405894	0.410157	-0.337086	0.673882	CD630_06271	Putative ferredoxin	1018500000	1572300000	961970000	1.18426e+09	1084800000	2137900000	1484400000	1.56903e+09	750200000	1239600000	822710000	9.37503e+08	909580000	1236400000	1075000000	1073660000
CD630_06280	0	+	0.296825	0.633648	0.601774	0.372527	0.357015	0.760624	CD630_06280	Putative membrane protein	122200000	206770000	218750000	1.82573e+08	195120000	NA	359020000	1.84713e+08	192980000	274690000	NA	155890000	212710000	235850000	NA	149520000
CD630_06290	0	-	0.280761	0.651104	-0.226413		-0.212325	0.86014	CD630_06290	Transcriptional regulator, Crp family	21697000	31240000	24499000	25812000	NA	22063000	NA	7.35433e+06	NA	22469000	22090000	14853000	36183000	21554000	36335000	3.13573e+07
CD630_06310	0	+			ON				CD630_06310	Putative transcriptional regulator	NA	NA	NA	NA	NA	39974000	65167000	35047000	NA	NA	NA	NA	NA	NA	NA	NA
CD630_06400	CD0640	+	OFF		OFF		OFF		CD630_06400	Uncharacterized protein	7101300	15654000	NA	7585100	NA	NA	NA	NA	NA	NA	NA	NA	NA	NA	NA	NA
CD630_06430	CD0643	+	-0.27041	0.822419	OFF		OFF		CD630_06430	Two-component response regulator	19804000	29885000	12713000	2.08007e+07	NA	NA	NA	NA	NA	NA	NA	NA	NA	20254000	14237000	11497000
CD630_06480	0	+	0.0957719	0.806316	0.240107	0.440761	-0.119187	0.914566	CD630_06480	Transcriptional regulator, GntR family	61755000	101120000	54923000	7.25993e+07	83149000	85564000	88524000	8.57457e+07	50819000	80327000	69382000	6.68427e+07	68128000	90539000	74080000	7.75823e+07
CD630_06530	CD0652	+	0.324365	0.494097	0.579973	0.175566	0.340839		CD630_06530	ABC-type transport system, multidrug-family ATP-binding protein (EC 3.6.3.-)	19866000	13689000	17906000	1.71537e+07	27235000	23883000	25807000	2.56417e+07	21725000	NA	NA	7.24167e+06	24274000	17042000	23119000	2.14783e+07
CD630_06550	0	+	1.91834	0.0071238	1.33416	0.0361594	1.55394	0.222788	CD630_06550	Putative beta-lactamase-like protein	40853000	30892000	NA	23915000	87310000	115470000	68555000	90445000	109180000	152800000	54004000	105328000	145970000	149390000	111420000	1.35593e+08
CD630_06630	0	+	1.53084	0.0781668	-1.9442	0.0496358	-1.49178	0.413225	toxA	Toxin A (EC 2.4.1.-)	18464000	82709000	21540000	4.09043e+07	7330100	12001000	12557000	1.06294e+07	NA	15681000	13408000	9.69633e+06	85241000	197940000	71404000	118195000
CD630_06642	0	-	0.0245958	0.920355	0.148591	0.709367	-0.0276406	0.985325	CD630_06642	Uncharacterized protein	87283000	47733000	47366000	60794000	60712000	60410000	81046000	6.73893e+07	73300000	51842000	53779000	5.96403e+07	49846000	64101000	71571000	6.18393e+07
CD630_06710	0	+	-0.515171	0.261066	-0.572145	0.228987	-0.339145	0.641821	CD630_06710	Putative enzyme, glyoxalase family	63778000	59073000	71621000	64824000	40659000	26697000	63449000	4.36017e+07	46069000	50943000	56720000	51244000	39246000	38227000	58601000	45358000
CD630_06720	0	+	-0.151924	0.696227	-0.218687	0.496373	0.114264	0.888784	CD630_06720	Uncharacterized protein	2898800000	2143700000	2819400000	2.62063e+09	2624400000	1815300000	2316400000	2.25203e+09	3314400000	2136400000	3059100000	2.83663e+09	2512200000	1763100000	2800800000	2358700000
CD630_06730	0	+	0.164965	0.646154	0.103731	0.738901	-0.0466045	0.947315	CD630_06730	Putative methyltransferase	80989000	99618000	86038000	8.88817e+07	97554000	94171000	94798000	9.55077e+07	88879000	70505000	98785000	8.60563e+07	96185000	94361000	108400000	9.96487e+07
CD630_06830	CD0679	+	0.696568	0.209158	0.153724	0.833491	0.322329	0.696288	CD630_06830	Transcriptional regulator, LacI family	12976000	18662000	19475000	1.70377e+07	27248000	14657000	14955000	1.89533e+07	20286000	17632000	25991000	21303000	31369000	18515000	32952000	27612000
CD630_06850	CD0685	+	0.758083	0.0550142	0.938021	0.0132479	0.44771	0.369103	infC	Translation initiation factor IF-3	597510000	944540000	784170000	7.75407e+08	1462500000	1490800000	1503500000	1485600000	934970000	1082000000	1155700000	1.05756e+09	1122600000	1504200000	1307400000	1311400000
CD630_06860	CD0685	+	0.0230094	0.947817	0.00533563	0.969605	-0.481129	0.431648	rpmI	50S ribosomal protein L35	3761700000	4468300000	2997400000	3.74247e+09	3621900000	3383800000	4263300000	3.75633e+09	2886600000	2545800000	2611100000	2.68117e+09	3521300000	3596600000	4290000000	3.80263e+09
CD630_06870	CD0685	+	0.00807225	0.975447	-0.365762	0.317925	0.0148666	0.978204	rplT	50S ribosomal protein L20	7117300000	7528400000	8505500000	7.71707e+09	8336000000	5521900000	4108800000	5988900000	10131000000	5573700000	7686300000	7797000000	8760100000	5585800000	8935200000	7.76037e+09
CD630_06920	0	-	-0.0141969	0.967421	-0.278028	0.440761	-0.489994	0.375966	CD630_06920	Putative metallo-hydrolase/oxidoreductase	51290000	54276000	60075000	5.52137e+07	37306000	59516000	39785000	4.55357e+07	36098000	46299000	35544000	3.93137e+07	53847000	64708000	45464000	54673000
CD630_06930	0	-	OFF		OFF		0.0339857	0.967286	CD630_06930	Transcriptional regulator, MerR family	45827000	34191000	38958000	3.96587e+07	NA	NA	NA	NA	35545000	43368000	42899000	40604000	NA	NA	NA	NA
CD630_06970	0	+	0.0229356	0.86656	0.0811936	0.756372	0.0957204	0.85789	ktrC	ktr system potassium uptake protein C	59796000	36265000	94394000	63485000	55310000	74053000	72118000	6.71603e+07	82396000	57896000	63228000	67840000	72301000	59183000	62023000	6.45023e+07
CD630_06980	0	+	0.187537	0.787452	0.264473	0.472905	0.495853	0.326088	CD630_06980	Putative tRNA/rRNA methyltransferase, SpoU	99634000	81335000	94313000	9.17607e+07	132770000	88998000	108900000	1.10223e+08	132420000	120110000	135660000	1.29397e+08	119180000	71206000	123110000	1.04499e+08
CD630_06990	CD0699	0	-0.04789	0.889312	0.0388334	0.916517	0.185384	0.760624	pheS	Phenylalanine--tRNA ligase alpha subunit (EC 6.1.1.20) (Phenylalanyl-tRNA synthetase alpha subunit) (PheRS)	1284500000	1126500000	1276300000	1229100000	1198200000	1117800000	1471900000	1.26263e+09	1309500000	1252400000	1631000000	1.39763e+09	1274800000	981210000	1310900000	1188970000
CD630_07000	CD0699	+	-0.0766201	0.861883	-0.0465836	0.895317	0.122245	0.857804	pheT	Phenylalanine--tRNA ligase beta subunit (EC 6.1.1.20) (Phenylalanyl-tRNA synthetase beta subunit) (PheRS)	1712100000	1242800000	1426100000	1.46033e+09	1504100000	1175500000	1562200000	1.41393e+09	1675100000	1318200000	1775100000	1.58947e+09	1417700000	1106600000	1630100000	1384800000
CD630_07010	CD0699	+	-0.0842098	0.910018	-0.0553354	0.915179	0.0886618	0.863196	CD630_07010	Cell division protein ZapA	245700000	137010000	166330000	1.83013e+08	154140000	140130000	234110000	1.76127e+08	205460000	201240000	177140000	1.94613e+08	154540000	140500000	222870000	1.72637e+08
CD630_07030	CD0703	+	0.110709	0.806316	0.0934254	0.765199	-0.160296	0.795814	CD630_07030	Putative peptidase, U32 family	213600000	272760000	238450000	2.41603e+08	252030000	281330000	239940000	2.57767e+08	196740000	232070000	219780000	2.16197e+08	268290000	293190000	221140000	2.60873e+08
CD630_07040	CD0703	+	0.016403	0.975447	-0.0510276	0.887699	-0.15184	0.797754	CD630_07040	Putative metal-dependent phosphohydrolase	244140000	319590000	262710000	275480000	240130000	288000000	269590000	2.65907e+08	195720000	284430000	263730000	247960000	268260000	320470000	247160000	278630000
CD630_07050	CD0703	+	-0.398838	0.346731	-0.722967	0.0929828	-0.194293	0.797754	mutX	8-oxo-dGTP diphosphatase	50610000	49308000	62028000	53982000	31119000	32425000	34571000	32705000	49364000	49187000	42990000	4.71803e+07	43566000	41007000	38258000	4.09437e+07
CD630_07060	0	+	0.870642	0.103854	0.834053	0.0471349	0.400821	0.616998	CD630_07060	putative nitroreductase-like oxidoreductase	235560000	466290000	225430000	3.09093e+08	499240000	557570000	596240000	5.51017e+08	271680000	470190000	482380000	4.08083e+08	410180000	667150000	618180000	565170000
CD630_07070	0	0	ON				ON		CD630_07070	Putative diguanylate kinase signaling protein	NA	NA	NA	NA	NA	NA	NA	NA	12786000	13274000	13570000	13210000	10766000	11665000	13180000	1.18703e+07
CD630_07080	0	-	-0.104083	0.806316	-0.193692	0.522129	0.0423892	0.953291	pepD	cytosol non-specific dipeptidase	7673600000	5820200000	7453400000	6982400000	6206800000	6778500000	5330200000	6.10517e+09	8423700000	6506200000	6641900000	7190600000	6824700000	6799200000	5865300000	6496400000
CD630_07090	0	+	0.295051	0.346731	0.377361	0.187083	0.213131	0.741955	mutS2	Endonuclease MutS2 (EC 3.1.-.-)	70249000	99661000	85201000	85037000	108450000	101010000	121920000	110460000	82055000	95990000	117680000	98575000	95842000	98661000	118500000	1.04334e+08
CD630_07100	0	+	0.142222	0.800851	0.290701	0.508905	0.174209	0.831198	ybbK	Uncharacterized protein	97190000	76610000	70602000	8.14673e+07	89869000	89362000	119730000	9.96537e+07	94703000	77697000	103370000	9.19233e+07	77307000	89386000	103030000	8.99077e+07
CD630_07110	0	+	-0.0641803	0.876725	-0.098516	0.756511	0.0491787	0.953291	argS	Arginine--tRNA ligase (EC 6.1.1.19) (Arginyl-tRNA synthetase) (ArgRS)	983930000	846610000	1123400000	9.84647e+08	1032200000	709460000	1017300000	9.19653e+08	1032800000	852770000	1170800000	1018790000	954740000	796370000	1074300000	9.41803e+08
CD630_07121	0	0	-0.564086	0.391219	-0.28055		-0.209463	0.892987	CD630_07121	Uncharacterized protein	88699000	59842000	40195000	62912000	NA	51794000	NA	1.72647e+07	62145000	53172000	47913000	54410000	36757000	60456000	30445000	4.25527e+07
CD630_07130	CD0713	+	0.310842	0.346731	0.237017	0.433597	0.0414215	0.936765	CD630_07130	Putative radical SAM domain-containing protein	49296000	75399000	67942000	6.42123e+07	80141000	66560000	80332000	7.56777e+07	64833000	61072000	72343000	6.60827e+07	85395000	70001000	83557000	79651000
CD630_07140	CD0713	+	0.0527578	0.911247	0.302816	0.268638	-0.134192	0.817504	CD630_07140	Tetratricopeptide repeat protein	139500000	175950000	168900000	161450000	186710000	212330000	198430000	1.99157e+08	132180000	155970000	153180000	147110000	179260000	183850000	139280000	1.67463e+08
CD630_07150	CD0713	+	0.459735	0.285456	0.430522	0.2545	0.216238	0.719748	ptb1	Phosphate butyryltransferase (Phosphotransbutyrylase) (EC 2.3.1.19)	88409000	141230000	112420000	1.1402e+08	150780000	191220000	119000000	1.53667e+08	129670000	147730000	119970000	1.32457e+08	143350000	201850000	125230000	156810000
CD630_07160	0	+	0.350799	0.630701	-0.664905	0.198865	-0.40337	0.587126	acsA	Carbon monoxide dehydrogenase (EC 1.2.7.4)	83786000	137430000	76902000	9.93727e+07	62117000	95983000	29932000	6.26773e+07	61025000	132420000	31959000	7.51347e+07	118670000	185420000	76090000	1.26727e+08
CD630_07170	0	+	0.218057		0.323398		0.289884		cooC	arbon monoxide dehydrogenase, accessory protein	NA	24328000	NA	8.10933e+06	NA	30441000	NA	10147000	NA	29742000	NA	9914000	14717000	41878000	NA	18865000
CD630_07180	CD0718	+	-0.0704104	0.864496	-0.120584	0.700445	0.0972697	0.865287	fhs	Formate--tetrahydrofolate ligase (EC 6.3.4.3) (Formyltetrahydrofolate synthetase) (FHS) (FTHFS)	2221400000	1741500000	1852400000	1.93843e+09	1912600000	1615500000	1820900000	1783000000	2168700000	1851800000	2200400000	2.07363e+09	1971800000	1712400000	1854100000	1846100000
CD630_07190	CD0718	+	0.0549223	0.98347	-0.374525	0.319266	-0.589471	0.332531	fchA	Methenyltetrahydrofolate cyclohydrolase (5,10-methenyltetrahydrofolate 5-hydrolase) (EC 3.5.4.9)	578010000	609510000	655370000	6.14297e+08	380270000	737050000	304210000	4.73843e+08	471090000	464150000	289520000	4.08253e+08	594850000	902150000	417400000	6.38133e+08
CD630_07200	CD0718	0	0.382598	0.193926	0.0499835	0.931701	0.135681	0.865287	folD	Bifunctional protein FolD [Includes: Methylenetetrahydrofolate dehydrogenase (EC 1.5.1.5); Methenyltetrahydrofolate cyclohydrolase (EC 3.5.4.9)]	308510000	336840000	360520000	335290000	333760000	429400000	278170000	347110000	300200000	445600000	359260000	3.68353e+08	409300000	476440000	425600000	4.37113e+08
CD630_07230	CD0718	+	0.381661	0.285456	-0.336125	0.413092	0.0626397	0.991719	lpdA	glycine cleavage system, dihydrolipoyl dehydrogenase subunit	151660000	117200000	130690000	1.33183e+08	71290000	135980000	109240000	1.05503e+08	102830000	200510000	113940000	1.39093e+08	181850000	189050000	149650000	1.73517e+08
CD630_07240	CD0718	+	0.457726	0.354507	0.285495	0.589145	-0.0185321	0.960146	CD630_07240	acetyl-CoA synthase, nickel-inserting subunit	47730000	50046000	52890000	50222000	48598000	83271000	51767000	61212000	40877000	63940000	43926000	49581000	72605000	84840000	49476000	6.89737e+07
CD630_07250	CD0718	+	0.225925	0.471381	-0.106104	0.72512	-0.17286	0.760624	acsD	corrinoid / iron-sulfur protein, small subunit	118790000	108360000	106190000	1.11113e+08	86504000	116670000	106530000	1.03235e+08	84093000	126880000	84727000	9.85667e+07	124040000	147340000	118470000	129950000
CD630_07260	CD0718	+	0.510438	0.140838	0.25331	0.497571	0.0194925	0.986553	acsC	corrinoid / iron-sulfur protein, large subunit	72182000	82204000	57187000	7.05243e+07	70375000	106850000	74957000	8.40607e+07	58344000	89950000	66157000	7.14837e+07	102270000	113460000	85652000	1.00461e+08
CD630_07270	CD0718	+	0.619854	0.433724	0.0881904	0.976586	-0.0631603	0.865287	acsE	5-methyltetrahydrofolate:corrinoid / iron-sulfur protein co-methyltransferase	214170000	331020000	198830000	2.48007e+08	198250000	435060000	157610000	263640000	167400000	405530000	139220000	2.37383e+08	283200000	638670000	221480000	3.81117e+08
CD630_07280	CD0718	+	0.8277	0.140579	0.087777	0.947845	-0.201916	0.698514	acsB	Acetyl-CoA synthase, subunit alpha/beta	89668000	119170000	88302000	9.90467e+07	85231000	154430000	76119000	105260000	56207000	167870000	34255000	8.61107e+07	160460000	258110000	108810000	1.75793e+08
CD630_07290	CD0718	+	0.0800211	0.911067	0.0894906	0.732097	0.204749	0.780559	gcvH	Glycine cleavage system H protein	965940000	384710000	439350000	5.96667e+08	663230000	598940000	642380000	634850000	522290000	805080000	735580000	687650000	363210000	643830000	885050000	6.30697e+08
CD630_07300	CD0730	+	-0.0764657	0.842687	-0.254547	0.389056	-0.0169085	0.955236	CD630_07300	ATP-dependent reductive activator of CoFeSP	386350000	332670000	329760000	3.49593e+08	287020000	355240000	236880000	2.93047e+08	378310000	406440000	251810000	345520000	322460000	376080000	296100000	3.31547e+08
CD630_07330	CD0730	+	0.130534	0.872227	0.0496031	0.941158	0.182855	0.889958	lipM	Octanoyltransferase LipM (EC 2.3.1.181) (Octanoyl-[acyl-carrier-protein]:[GcvH] N-octanoyltransferase)	NA	28149000	27635000	1.85947e+07	28425000	24979000	33199000	2.88677e+07	NA	32592000	30730000	2.11073e+07	27567000	26967000	37066000	3.05333e+07
CD630_07340	CD0730	+	-0.888368	0.0744622	-0.42477	0.328958	-0.223707	0.765255	CD630_07340	putative RNA-binding protein	199940000	180840000	161000000	1.80593e+08	117020000	203770000	82813000	1.34534e+08	181320000	177340000	105300000	1.54653e+08	79310000	82713000	130660000	97561000
CD630_07350	CD0730	+	-0.78076	0.0750317	-0.487333	0.235513	-0.428377	0.506103	CD630_07350	Uncharacterized protein	442230000	456920000	612550000	503900000	349160000	405690000	323510000	3.59453e+08	414340000	385910000	323090000	3.74447e+08	334290000	285530000	260080000	293300000
CD630_07360	CD0730	+	-1.33487	0.0325591	-1.09867	0.0570349	-0.795284	0.30875	CD630_07360	Uncharacterized protein	NA	649050000	600070000	4.16373e+08	298160000	368820000	207930000	2.91637e+08	382560000	NA	337220000	2.39927e+08	210310000	286320000	246150000	2.47593e+08
CD630_07370	0	+	-0.3284	0.375052	-0.17374	0.642291	-0.17441	0.797754	hisK	Histidinol-phosphatase (HolPase) (EC 3.1.3.15)	133820000	144640000	183470000	1.53977e+08	137560000	118420000	153540000	1.36507e+08	138500000	116790000	154040000	1.36443e+08	118350000	116950000	132590000	122630000
CD630_07430	0	-	0.751646	0.209158	0.842961	0.120507	-0.0482873	0.960146	CD630_07430	Transcriptional regulator, DeoR family	NA	21831000	16691000	1.28407e+07	29598000	35396000	38653000	34549000	16065000	23699000	16117000	18627000	26298000	39176000	31816000	32430000
CD630_07470	CD0746	+	0.508663	0.149122	0.546345	0.0748617	0.481669	0.342876	CD630_07470	Putative lipoprotein	72745000	66623000	61294000	6.68873e+07	92496000	97927000	102620000	97681000	99221000	98713000	82262000	9.33987e+07	81618000	102840000	101030000	9.51627e+07
CD630_07490	0	+	ON		ON				CD630_07490	DNA helicase (EC 3.6.4.12)	NA	NA	NA	NA	21175000	22455000	23709000	2.24463e+07	NA	NA	NA	NA	NA	26598000	25376000	1.73247e+07
CD630_07500	CD0750	+	0.232558	0.612013	0.280801	0.424533	0.43902	0.50074	CD630_07500	ABC-type transport system, aminoacid-family extracellular solute-binding protein	74744000	68105000	62941000	6.85967e+07	100530000	65674000	83804000	83336000	105020000	63416000	110550000	9.29953e+07	75008000	67015000	99763000	8.05953e+07
CD630_07510	CD0750	+	ON		ON				CD630_07510	ABC-type transport system, aminoacid-family permease	NA	NA	NA	NA	27547000	23090000	30922000	2.71863e+07	NA	NA	NA	NA	21725000	17724000	24950000	2.14663e+07
CD630_07520	CD0750	+	0.462403	0.428871	0.689247	0.270697	0.862345	0.366422	CD630_07520	ABC-type transport system, aminoacid-family ATP-binding protein (EC 3.6.3.-)	20364000	17103000	NA	12489000	35791000	20088000	34741000	3.02067e+07	46763000	25307000	30102000	3.40573e+07	24937000	21551000	30947000	2.58117e+07
CD630_07530	0	+	0.478089	0.153472	0.453567	0.197044	0.0870044	0.883805	iscS1	Cysteine desulfurase (EC 2.8.1.7)	44620000	61682000	44030000	5.01107e+07	53401000	74367000	78100000	6.86227e+07	49587000	52208000	57882000	5.32257e+07	61560000	79234000	68603000	69799000
CD630_07540	0	+	0.34182	0.284232	0.239013	0.408858	0.340255	0.475304	thiI	sulfurtransferase ThiI	801830000	625350000	907920000	7.78367e+08	838070000	968400000	949380000	9.18617e+08	958380000	916810000	1081000000	9.85397e+08	1072200000	909270000	977930000	9.86467e+08
CD630_07560	0	+	-0.137422	0.800108	-0.41926	0.239628	-0.219823	0.767229	CD630_07560	Putative nitroreductase	943150000	622540000	846760000	804150000	509880000	585640000	708530000	601350000	682750000	706480000	682270000	690500000	720040000	762860000	710360000	7.31087e+08
CD630_07570	0	+			-0.0297088		0.141414		CD630_07570	Putative diguanylate kinase signaling protein (EC 2.7.7.65)	NA	32218000	NA	1.07393e+07	27511000	32401000	34772000	3.15613e+07	NA	NA	35536000	1.18453e+07	NA	NA	NA	NA
CD630_07580	0	-	-0.391846	0.21131	-0.116043	0.744207	-0.375023	0.431964	pflA	formate C-acetyltransferase activating enzyme	229330000	218590000	199810000	215910000	225640000	187640000	184390000	1.99223e+08	184030000	164200000	151230000	1.66487e+08	170330000	167790000	155550000	1.64557e+08
CD630_07590	0	-	-0.257687	0.406401	-0.0752513	0.816088	-0.131256	0.836282	plfB	formate C-acetyltransferase	5201900000	4245600000	4351300000	4599600000	4434000000	4267400000	4396100000	4.36583e+09	4475900000	3923600000	4199300000	4199600000	3998700000	3558800000	3984200000	3.84723e+09
CD630_07610	0	+	0.431566	0.130567	0.637616	0.0352912	-0.0682414	0.901361	cshA1	DEAD-box ATP-dependent RNA helicase CshA	191500000	199770000	161760000	1.84343e+08	245830000	304940000	309610000	2.86793e+08	155150000	220210000	152120000	1.75827e+08	261670000	248450000	235750000	2.48623e+08
CD630_07700	CD0770	+	-0.538112	0.410902	-0.481539	0.526939	-0.333714		spoIIAA	Anti-sigma F factor antagonist (Stage II sporulation protein)	37603000	76998000	76146000	6.35823e+07	NA	49916000	41161000	30359000	50452000	NA	NA	1.68173e+07	22752000	74529000	34081000	4.37873e+07
CD630_07710	CD0770	+	-0.12591	0.817767	-0.392488	0.321212	-0.311583	0.668506	spoIIAB	Anti-sigma F factor (EC 2.7.11.1) (Stage II sporulation protein AB)	550840000	411000000	457980000	4.73273e+08	313550000	434240000	333850000	3.60547e+08	329580000	466010000	348440000	3.81343e+08	400820000	511790000	388550000	433720000
CD630_07760	0	+	0.255509	0.562128	0.102571	0.756598	0.212025	0.774947	CD630_07760	Transcriptional regulator, LacI family	49537000	89635000	103550000	8.09073e+07	73586000	102660000	84361000	86869000	77856000	111740000	91552000	93716000	89893000	112790000	87068000	9.65837e+07
CD630_07790	CD0777	+	-0.197874	0.773702	0.112969	0.820231	-0.230141		CD630_07790	putative amidohydrolase, M20D peptidase family	46231000	59049000	36037000	4.71057e+07	NA	54985000	46900000	3.39617e+07	NA	40160000	NA	1.33867e+07	39961000	48149000	35095000	4.10683e+07
CD630_07810	0	-	0.241561	0.390768	0.403209	0.132327	0.379621	0.425918	CD630_07810	Putative penicillin-binding protein	95371000	101230000	106020000	1.00874e+08	126650000	127780000	145770000	133400000	119500000	117940000	156270000	1.31237e+08	115980000	113740000	128060000	119260000
CD630_07850	0	+	0.551669	0.0729991	0.800221	0.0140165	0.286318	0.629933	CD630_07850	ABC-type transport system, ATP-binding protein (EC 3.6.3.-)	120710000	148980000	134320000	134670000	206340000	243910000	253280000	234510000	126230000	174630000	191840000	1.64233e+08	192140000	183570000	216480000	1.97397e+08
CD630_07870	0	-	-0.428055	0.520358	OFF		0.393512	0.572924	CD630_07870	Putative metal-binding protein	28146000	37247000	22777000	29390000	NA	NA	NA	NA	37664000	36382000	41773000	3.86063e+07	NA	21933000	21756000	14563000
CD630_07880	CD0788	+	0.459575	0.209158	0.437983	0.16677	0.0813414	0.903571	hflX	GTPase HflX (GTP-binding protein HflX)	35649000	50135000	37627000	41137000	50135000	60249000	56802000	5.57287e+07	39091000	44617000	46861000	43523000	52422000	66323000	50962000	56569000
CD630_07890	CD0788	0			ON				CD630_07890	armadillo-type fold protein	NA	NA	NA	NA	9592900	15643000	17822000	1.43526e+07	NA	NA	NA	NA	NA	NA	11291000	3.76367e+06
CD630_07900	CD0788	+	0.0155419	0.945713	-0.135741	0.739232	-0.163465	0.807276	CD630_07900	Putative hydrolase, NUDIX family	868910000	1241300000	868260000	9.92823e+08	915700000	937840000	857470000	903670000	749440000	1171700000	738270000	886470000	996620000	1100700000	913410000	1.00358e+09
CD630_07910	0	+	-0.187253	0.562164	-0.0931329	0.749287	-0.114721	0.836305	CD630_07910	IMPACT family member protein	184170000	176290000	171730000	1.77397e+08	135730000	166800000	196390000	1.66307e+08	117790000	193360000	180360000	1.63837e+08	160850000	151110000	155450000	1.55803e+08
CD630_07940	0	+	0.011605	0.987284	0.138585	0.72512	0.244555	0.679156	nadE	NH(3)-dependent NAD(+) synthetase (EC 6.3.1.5)	2524700000	1870700000	2105000000	2166800000	2806500000	1854100000	2495200000	2.38527e+09	2914000000	2087000000	2700200000	2.56707e+09	2470100000	1780300000	2302500000	2184300000
CD630_07950	0	+	0.219521	0.580883	0.426285	0.198865	0.314962	0.555384	CD630_07950	Probable transcriptional regulatory protein CD630_07950	2648500000	2544300000	2422200000	2.53833e+09	3047000000	3015700000	4170100000	3.41093e+09	2851400000	2837000000	3784500000	3.15763e+09	3082900000	2428800000	3354800000	2955500000
CD630_07960	0	-			-0.583124		-0.631267		CD630_07960	Transcriptional regulator, LacI family	NA	NA	52554000	17518000	36557000	42664000	26021000	3.50807e+07	38202000	45844000	17742000	3.39293e+07	NA	NA	NA	NA
CD630_08070	0	-	-0.569207	0.0802456	-0.709227	0.0267651	-0.434207	0.403222	CD630_08070	Uncharacterized protein	2175900000	1853200000	1922200000	1.98377e+09	1187400000	1399300000	1053400000	1.21337e+09	1677500000	1733100000	993960000	1.46819e+09	1349000000	1562300000	1099800000	1.33703e+09
CD630_08090	0	+	-0.0897455		-0.314062				CD630_08090	Uncharacterized protein	NA	49178000	NA	1.63927e+07	27822000	51293000	NA	2.63717e+07	NA	NA	NA	NA	27787000	67789000	43060000	46212000
CD630_08100	0	+	-0.362727	0.230819	-0.698804	0.0322703	-0.20111	0.760624	floX	putative flavodoxin	1615900000	1438100000	1417300000	1.49043e+09	895860000	907530000	951300000	918230000	1364900000	1210000000	1314600000	1296500000	1174900000	1125900000	1176500000	1159100000
CD630_08120	0	+	0.193478	0.600482	0.179574	0.578173	-0.176429	0.814293	CD630_08120	Putative universal stress protein A (UspA)	583130000	928540000	639150000	716940000	784180000	945770000	705960000	811970000	567510000	721460000	614270000	6.34413e+08	837650000	900900000	720950000	8.19833e+08
CD630_08130	0	+	0.501403	0.303078	0.704736	0.142924	0.512081	0.494573	CD630_08130	Putative PTS system, IIB component	45807000	97856000	80941000	74868000	138760000	125390000	101920000	1.22023e+08	103290000	87009000	130010000	1.0677e+08	114110000	86227000	117610000	1.05982e+08
CD630_08140	0	-	0.334792	0.675078	-0.037696		OFF		CD630_08140	Transcriptional regulator, GntR family	22670000	27775000	NA	16815000	NA	NA	24572000	8.19067e+06	NA	NA	NA	NA	26877000	NA	36744000	21207000
CD630_08180	0	+	-0.300662	0.291205	-0.281024	0.274841	-0.111068	0.836305	bglC	6-phospho-beta-glucosidase (EC 3.2.1.86)	289090000	265070000	316720000	2.90293e+08	231790000	253750000	231200000	2.38913e+08	263430000	250720000	292200000	2.68783e+08	261150000	211650000	234250000	2.35683e+08
CD630_08200	0	+	ON						CD630_08200	Two-component response regulator	NA	NA	NA	NA	NA	NA	NA	NA	NA	NA	NA	NA	24847000	25566000	28354000	2.62557e+07
CD630_08250	CD0825	+	-0.776915	0.0368991	-0.477245	0.153797	-0.172567	0.797754	rbr	Rubrerythrin	61635000000	39339000000	47770000000	4.95813e+10	41010000000	32055000000	33785000000	3.56167e+10	51285000000	42140000000	38550000000	4.39917e+10	30172000000	27395000000	29242000000	2.89363e+10
CD630_08260	CD0825	+	OFF		OFF		OFF		perR	peroxide-responsive repressor	29087000	42531000	55470000	4.23627e+07	NA	NA	NA	NA	NA	NA	NA	NA	NA	NA	NA	NA
CD630_08270	CD0825	+	-0.485194	0.149122	-0.198846	0.519677	-0.183897	0.774947	rbo	desulfoferrodoxin	24693000000	20983000000	21103000000	2.22597e+10	21237000000	20784000000	16160000000	1.93937e+10	21890000000	19099000000	17798000000	1.95957e+10	16362000000	15287000000	16058000000	1.59023e+10
CD630_08280	CD0825	+	-0.455666	0.117508	-0.115684	0.681146	-0.132519	0.797754	CD630_08280	oxidative stress glutamate dehydrogenase (glutamate synthase-like) (rubredoxin)	9678900000	8729200000	9610600000	9.33957e+09	8728000000	10088000000	7043700000	8619900000	8739400000	9194400000	7625900000	8519900000	7178500000	7269800000	5982200000	6.81017e+09
CD630_08290	0	+	0.027699	0.97444	0.838104	0.0206877	0.280093	0.616998	CD630_08290	Putative metallo-beta-lactamase superfamily protein	143930000	116080000	125340000	128450000	273510000	189530000	225850000	229630000	143660000	141630000	182630000	1.55973e+08	136030000	106690000	150100000	130940000
CD630_08300	0	+	-0.0919751	0.911067	OFF		-0.385277	0.689167	CD630_08300	na / leu symporter	20606000	26585000	24009000	2.37333e+07	NA	NA	NA	NA	12860000	23482000	NA	12114000	21459000	23076000	NA	14845000
CD630_08310	0	-	0.638304	0.114193	0.705101	0.122964	0.506377	0.390443	cshA2	DEAD-box ATP-dependent RNA helicase CshA	110920000	94930000	62573000	8.94743e+07	99649000	141830000	196120000	1.45866e+08	95839000	141400000	144050000	1.27096e+08	147000000	114820000	155980000	1.39267e+08
CD630_08320	CD0832	+	0.0421982	0.945702	0.17645	0.670067	0.0668004	0.984012	aksA	citrate (Re)-synthase	106140000	126350000	100040000	1.10843e+08	99972000	155030000	120790000	125264000	74937000	174960000	98392000	1.16096e+08	97530000	135750000	109120000	1.14133e+08
CD630_08330	CD0832	+	-0.0943212	0.778363	0.138427	0.596685	0.117814	0.818614	acnB	Aconitate hydratase (Citrate hydro-lyase) (EC 4.2.1.3)	133940000	139380000	137190000	1.36837e+08	144220000	151180000	156450000	1.50617e+08	148700000	157340000	139400000	148480000	120980000	131650000	131900000	1.28177e+08
CD630_08340	CD0832	+	-0.0101906	0.913841	0.162059	0.756511	-0.0296495	0.955236	icd	Isocitrate dehydrogenase NAD-dependent (EC 1.1.1.41)	715040000	784780000	347120000	6.15647e+08	428210000	862140000	776160000	6.88837e+08	370730000	981130000	457510000	6.03123e+08	615840000	641880000	576220000	6.11313e+08
CD630_08350	CD0835	+	-0.0122354	0.988158	-0.156839	0.786226	-0.282286	0.774947	CD630_08350	Transcriptional regulator, MarR family	168640000	106080000	162220000	1.45647e+08	156640000	124460000	110830000	1.30643e+08	152460000	101160000	105670000	1.19763e+08	142380000	128880000	161990000	1.44417e+08
CD630_08360	CD0835	+	-0.318253	0.338331	-0.353906	0.240474	-0.152178	0.797754	CD630_08360	Putative acetyltransferase	397720000	298920000	330540000	3.42393e+08	264890000	271390000	267450000	267910000	303170000	320450000	300730000	3.08117e+08	299620000	245410000	278810000	2.74613e+08
CD630_08370	CD0835	+	-0.0459883	0.933016	0.0855131	0.827034	-0.1955	0.797754	CD630_08370	Putative nitroreductase	53952000	83044000	59090000	65362000	58419000	82843000	66798000	6.93533e+07	34707000	66072000	70457000	5.70787e+07	51565000	83598000	54771000	6.33113e+07
CD630_08400	0	+	-0.295188	0.573971	-0.24383	0.609943	-0.0250737	0.976249	CD630_08400	Putative isomerase/hydrolase	929270000	499860000	579040000	669390000	539390000	660490000	496020000	565300000	709430000	672470000	591670000	6.57857e+08	577590000	562540000	496460000	545530000
CD630_08410	0	+	-0.0634147	0.960452	-0.0050238	0.930998	0.159122	0.774947	purH*	phosphoribosylaminoimidazolecarboxamide formyltransferase	1277700000	719760000	933920000	9.77127e+08	975710000	905080000	1040400000	973730000	1175000000	1007600000	1090600000	1.09107e+09	1039500000	832320000	933500000	9.35107e+08
CD630_08420	CD0842	+	0.0714876	0.913717	0.143036	0.738325	0.551256	0.353221	CD630_08420	(PP2C)-like protein	503710000	363910000	476090000	4.47903e+08	536390000	404830000	542540000	4.94587e+08	630290000	575340000	763390000	656340000	466160000	377840000	567970000	4.70657e+08
CD630_08430	CD0842	+	-0.0469029	0.955688	0.0190019	0.975822	-0.207469	0.814293	CD630_08430	Putative glycosyl transferase, group 1	32149000	23631000	32316000	2.93653e+07	32460000	33635000	23169000	2.97547e+07	23606000	27402000	25288000	25432000	30253000	29036000	25989000	28426000
CD630_08440	CD0842	+	0.137152	0.700896	0.123422	0.695763	0.151654	0.780559	cwp25	Putative cell wall-binding protein cwp25	1704600000	852430000	1331100000	1.29604e+09	1333200000	1649400000	1252800000	1411800000	1524900000	1371200000	1423000000	1439700000	1619500000	1319800000	1336600000	1425300000
CD630_08470	CD0847	+			ON				CD630_08470	Uncharacterized protein	NA	NA	NA	NA	110070000	315280000	76874000	167408000	NA	NA	NA	NA	NA	NA	NA	NA
CD630_08480	CD0847	+			ON		ON		CD630_08480	Uncharacterized protein	NA	NA	NA	NA	643520000	1291100000	464500000	7.99707e+08	109680000	144050000	26129000	9.32863e+07	NA	NA	NA	NA
CD630_08490	CD0847	+	-0.0640949	0.859324	2.08471	0.000512218	0.50894	0.332531	CD630_08490	putative AbgB-like amidohydrolase	420940000	371630000	355290000	382620000	1554600000	2156600000	1157900000	1.62303e+09	564230000	651070000	418110000	544470000	412990000	371740000	313250000	3.65993e+08
CD630_08500	CD0847	+	0.426196	0.472247	2.42282	0.0106937	0.547924	0.434392	CD630_08500	Putative NifU-like protein	162370000	79184000	143670000	128408000	555830000	1173600000	336210000	6.88547e+08	179020000	205680000	178490000	187730000	119710000	193360000	204550000	172540000
CD630_08550	CD0853	+	0.0609451	0.935336	-0.273326	0.328513	-0.145491	0.78765	oppA	ABC-type transport system, oligopeptide-family extracellular solute-binding protein	597460000	654140000	684950000	6.45517e+08	549880000	630410000	422030000	5.34107e+08	581790000	744640000	424350000	5.83593e+08	702000000	806260000	511850000	673370000
CD630_08650	0	+	0.231553	0.742836	-0.323685	0.582552	0.0882077	0.955236	CD630_08650	Putative ADP-ribose binding protein	141620000	260530000	119510000	1.73887e+08	118400000	185310000	113110000	138940000	133850000	288940000	131760000	184850000	194120000	288790000	129570000	204160000
CD630_08680	0	-	ON						CD630_08680	Dna binding domain, excisionase family	NA	NA	NA	NA	NA	470810000	NA	1.56937e+08	NA	NA	NA	NA	264290000	498310000	NA	254200000
CD630_08690	CD0869	+	0.665702	0.0661339	0.405027	0.209793	0.790964	0.151657	modA	ABC-type transport system, molybdenum-specific extracellular solute-binding protein	156500000	159540000	196990000	171010000	205100000	219440000	254770000	2.26437e+08	301360000	257030000	329270000	2.95887e+08	256130000	252790000	304920000	271280000
CD630_08720	CD0869	+	1.79923	0.00288289	1.58377	0.00699703	0.830769	0.261293	maa	Maltose O-acetyltransferase (EC 2.3.1.79)	38265000	29771000	31256000	3.30973e+07	105190000	95141000	97299000	99210000	54811000	43293000	78500000	58868000	103350000	114920000	127300000	115190000
CD630_08730	CD0873	-	-0.551238	0.117508	-0.369456	0.239628	-0.200258	0.7609	CD630_08730	ABC-type transport system, sugar-family extracellular solute-binding protein	15661000000	15702000000	11089000000	1.41507e+10	10496000000	11625000000	10740000000	1.09537e+10	11904000000	12700000000	12346000000	1.23167e+10	8738000000	11110000000	9122700000	9656900000
CD630_08740	CD0873	-	-0.966114	0.0420472	-0.707506	0.0673302	-0.682005	0.222788	CD630_08740	ABC-type transport system, sugar-family ATP-binding protein (EC 3.6.3.-)	989010000	1328000000	1096700000	1.1379e+09	527990000	1029000000	533490000	6.96827e+08	594650000	1004200000	528910000	7.09253e+08	526410000	842600000	378410000	5.82473e+08
CD630_08750 CD630_08780	CD0876	-	-1.00126	0.09839	-0.776374	0.150534	-0.585219	0.503879	CD630_08750 CD630_08780	ABC-type transport system, sugar-family permease (ABC-type transport system, sugar-specific permease)	271960000	442230000	607320000	4.40503e+08	239280000	332250000	200010000	257180000	301770000	317750000	261330000	2.93617e+08	189390000	273010000	197780000	220060000
CD630_08760	CD0876	-	0.442992	0.242577	0.456371	0.279905	0.637957	0.3475	CD630_08760	ABC-type transport system, sugar-family extracellular solute-binding protein	49561000	39271000	40657000	43163000	65632000	42787000	69251000	5.92233e+07	55068000	52680000	93753000	67167000	57744000	49177000	69109000	5.86767e+07
CD630_08790	0	+	-0.317386	0.310156	-0.161274	0.635748	-0.218581	0.730788	nnrD	bifunctional NAD(P)H-hydrate repair enzyme Nnr	75887000	58406000	61831000	6.53747e+07	60908000	57833000	56640000	5.84603e+07	53734000	54363000	60454000	5.61837e+07	51962000	54585000	50847000	5.24647e+07
CD630_08800	0	+							CD630_08800	Putative protease	NA	NA	NA	NA	50239000	NA	NA	1.67463e+07	NA	NA	NA	NA	NA	51927000	NA	17309000
CD630_08810	0	+	0.576956	0.0420472	0.459642	0.097574	0.252156	0.569752	CD630_08810	putative protein modulating protease activity	323630000	301160000	308790000	3.11193e+08	401350000	492760000	389750000	4.27953e+08	375330000	381690000	354860000	3.70627e+08	479380000	467950000	445290000	4.64207e+08
CD630_08820	CD0882	+	0.272958	0.557892	0.0083754	0.961135	-0.312224	0.723059	glgC	Glucose-1-phosphate adenylyltransferase (EC 2.7.7.27) (ADP-glucose pyrophosphorylase) (ADPGlc PPase) (ADP-glucose synthase)	46616000	72887000	60152000	59885000	38213000	76610000	65878000	6.02337e+07	42527000	67540000	34627000	4.82313e+07	66172000	83937000	66965000	72358000
CD630_08830	CD0882	+	0.339418	0.598657	0.205052	0.659203	0.197736	0.843569	glgD	Glycogen biosynthesis protein	28415000	56520000	33917000	3.96173e+07	42576000	56925000	37503000	45668000	39347000	63345000	33619000	45437000	43963000	70847000	35567000	5.01257e+07
CD630_08840	CD0882	+	0.0924171	0.806316	0.216335	0.439055	0.297066	0.506103	glgA	Glycogen synthase (EC 2.4.1.21) (Starch [bacterial glycogen] synthase)	142630000	148630000	145140000	1.45467e+08	151960000	169260000	185780000	169000000	163220000	175330000	197630000	1.78727e+08	141070000	158970000	165230000	155090000
CD630_08850	CD0882	+	0.151384	0.752835	OFF		-0.0385482	0.960201	glgP	Alpha-1,4 glucan phosphorylase (EC 2.4.1.1)	78297000	135330000	61730000	9.17857e+07	NA	NA	NA	NA	46657000	109990000	111450000	8.93657e+07	103140000	118450000	84231000	1.0194e+08
CD630_08860	CD0882	+	-0.0571822	0.920355	-0.565448	0.0859802	-0.0877142	0.904956	amyB	amylopullulanase	117290000	106040000	149800000	1.24377e+08	71925000	100790000	79426000	84047000	116000000	119240000	115880000	117040000	120910000	118530000	119190000	1.19543e+08
CD630_08870	0	+	0.0470681	0.917154	0.356758	0.245451	0.0907397	0.879202	CD630_08870	Transcriptional regulator, GntR family	312780000	329700000	307670000	3.16717e+08	339750000	389860000	487100000	405570000	334240000	324000000	353590000	3.37277e+08	302870000	312270000	366520000	327220000
CD630_08880	CD0888	+	-1.68224	0.147327	-1.46756	0.142861	-1.88454	0.261293	speA	Arginine decarboxylase (EC 4.1.1.19)	36696000	173070000	56661000	88809000	15771000	55859000	24708000	3.21127e+07	9704200	38400000	NA	1.60347e+07	8125500	55521000	19372000	2.76728e+07
CD630_08890	CD0888	+	-0.348087	0.453858	-0.547624	0.242297	-0.255077	0.749406	speH	S-adenosylmethionine decarboxylase proenzyme (AdoMetDC) (SAMDC) (EC 4.1.1.50) [Cleaved into: S-adenosylmethionine decarboxylase beta chain; S-adenosylmethionine decarboxylase alpha chain]	172990000	168500000	212820000	184770000	93116000	209140000	76973000	1.2641e+08	126180000	213660000	124640000	1.54827e+08	112260000	209690000	113530000	145160000
CD630_08900	CD0888	+	-0.289606	0.357578	-0.172466	0.572559	-0.0161706	0.975607	speE	Polyamine aminopropyltransferase (Putrescine aminopropyltransferase) (PAPT) (Spermidine synthase) (SPDS) (SPDSY) (EC 2.5.1.16)	5022700000	3930600000	4953000000	4.63543e+09	4683900000	3695400000	3960100000	4.11313e+09	5140900000	3742900000	4867500000	4.58377e+09	4274900000	3317000000	3785200000	3.79237e+09
CD630_08910	CD0888	+	0.0827888	0.889387	0.199621	0.55046	0.332629	0.503879	speB	Agmatinase (Agmatine ureohydrolase) (AUH) (EC 3.5.3.11)	991820000	721160000	846310000	8.53097e+08	1143600000	792980000	1002500000	9.79693e+08	1215200000	905630000	1102100000	1074310000	1033500000	674850000	1002100000	9.03483e+08
CD630_08920	0	-	-0.499053	0.889312	-0.686889	0.630607	-0.879	0.780559	cspA	Cold shock protein	2964200000	1748900000	399250000	1.70412e+09	1271900000	1620600000	283250000	1.05858e+09	995340000	1121000000	663470000	9.26603e+08	1245300000	1765900000	606150000	1.20578e+09
CD630_08930	0	0	0.402762	0.269477	0.367204	0.278874	-0.0935592	0.901361	hyd	ferredoxin hydrogenase	286220000	418610000	251180000	318670000	325770000	439090000	468250000	4.11037e+08	207240000	397030000	291710000	298660000	376140000	500500000	387240000	4.21293e+08
CD630_08940	0	+	-0.695841	0.327221	-1.11374	0.0819258	-1.51333	0.222788	hyd1	ferredoxin hydrogenase	97945000	180980000	74452000	1.17792e+08	34537000	93974000	34783000	5.44313e+07	8299700	93452000	22037000	41262900	68006000	122310000	27841000	72719000
CD630_08970	0	+	ON		ON		ON		CD630_08970	Uncharacterized protein	NA	NA	NA	NA	30542000	40533000	NA	2.36917e+07	45109000	18033000	35422000	3.28547e+07	29901000	23923000	39440000	31088000
CD630_08980	0	+	0.315761	0.285456	0.72059	0.0157471	0.241364	0.65813	CD630_08980	UPF0371 protein CD630_08980	156080000	181480000	161810000	1.66457e+08	268320000	277840000	276730000	2.74297e+08	162080000	217060000	211170000	196770000	181860000	207910000	231780000	2.07183e+08
CD630_09000	0	+	0.611705	0.146036	0.938331	0.0173636	0.78526	0.151657	opuCA	ABC-type transport system, glycine betaine/carnitine/choline ATP-binding protein (EC 3.6.3.-)	87702000	120930000	99961000	1.02864e+08	179430000	172990000	238940000	197120000	164650000	162530000	204650000	1.77277e+08	151020000	122540000	197990000	1.57183e+08
CD630_09010	0	+	0.548199	0.358329	0.808087	0.131866	0.927683	0.289669	opuCC	ABC-type transport system, glycine betaine/carnitine/choline permease	148220000	46765000	73633000	8.95393e+07	142190000	127920000	200210000	1.56773e+08	155620000	121780000	233570000	1.70323e+08	88979000	129870000	173940000	1.3093e+08
CD630_09040	0	-	OFF		OFF		OFF		CD630_09040	Putative phage integrase	18386000	28220000	17610000	2.14053e+07	NA	NA	NA	NA	NA	NA	NA	NA	NA	NA	NA	NA
CD630_09050	0	-	0.723062	0.190603	0.674171	0.149878	0.491347	0.489839	CD630_09050	Putative phage protein	151080000	235920000	128260000	1.71753e+08	311670000	279320000	231200000	2.74063e+08	258090000	260380000	205860000	2.41443e+08	223220000	253270000	374040000	283510000
CD630_09070	0	-	-0.390476		-0.223521		-0.0979722		CD630_09070	Transcriptional regulator, Phage-type	NA	28919000	NA	9.63967e+06	32632000	19961000	21712000	2.47683e+07	24434000	26801000	29826000	2.70203e+07	22119000	15374000	28692000	2.20617e+07
CD630_09100	0	-	0.0477159	0.929906	0.0121428	0.939354	0.119213	0.853398	CD630_09100	Putative phage protein	737200000	522370000	610940000	6.23503e+08	663040000	606290000	616990000	6.28773e+08	768300000	597430000	665910000	6.77213e+08	516100000	703120000	714190000	644470000
CD630_09400	0	+	0.6687	0.106419	0.554573	0.0941995	0.364476	0.518331	CD630_09400	Putative phage protein	56579000	91003000	88635000	78739000	119570000	113740000	113630000	1.15647e+08	98440000	86659000	119010000	1.0137e+08	149820000	120420000	105260000	1.25167e+08
CD630_09410 CD630_29250	0	+	-0.221226	0.778363	0.0926108	0.8437	-0.0163315	0.994556	CD630_09410 CD630_29250	Putative phage protein	109920000	184930000	108480000	1.34443e+08	177330000	106730000	146010000	1.43357e+08	103800000	127430000	167560000	132930000	98281000	110770000	136940000	1.1533e+08
CD630_09420 CD630_29240	CD2919	-	-0.229411	0.638273	-0.442287	0.328956	-0.0780306	0.933172	CD630_09420 CD630_29240	Putative phage protein	324170000	362330000	424800000	3.70433e+08	177330000	459710000	180840000	2.72627e+08	326540000	420210000	306040000	350930000	269100000	292780000	386040000	3.15973e+08
CD630_09461 CD630_29190	CD2919	0	OFF		OFF		OFF		CD630_09461 CD630_29190	Putative phage protein	NA	30359000	39787000	23382000	NA	NA	NA	NA	NA	NA	NA	NA	NA	NA	NA	NA
CD630_09570 CD630_29070	CD2896	-	0.095156	0.855786	0.100407	0.843771	0.170235	0.83333	CD630_09570 CD630_29070	Putative phage lipoprotein	72087000	68866000	57783000	6.62453e+07	63879000	87641000	61540000	71020000	66971000	84974000	71681000	74542000	70365000	69292000	72629000	70762000
CD630_09580 CD630_29060	CD2896	-	0.381492	0.365921	0.572991	0.170574	0.280455	0.765255	CD630_09580 CD630_29060	Putative phage protein	32237000	45377000	29559000	3.57243e+07	43631000	60129000	55671000	5.31437e+07	32761000	54576000	42833000	43390000	38858000	53983000	46772000	4.65377e+07
CD630_09750 CD630_28920	CD2890	-	-0.683248	0.102389	-0.389211	0.345852	-0.290786	0.624397	CD630_09750 CD630_28920	Putative phage protein	366450000	335540000	333270000	3.45087e+08	186990000	258990000	344490000	263490000	217520000	277390000	351370000	2.82093e+08	195760000	193120000	255840000	2.14907e+08
CD630_09760 CD630_28910	CD2890	-	-0.00167812	0.998862	0.337348	0.284515	0.293273	0.629121	CD630_09760 CD630_28910	Putative phage protein	1248100000	894090000	1075000000	1.0724e+09	1446000000	1091000000	1527700000	1354900000	1351300000	1018300000	1572800000	1.31413e+09	977840000	971010000	1264600000	1071150000
CD630_09770	CD0975	+	-0.149904	0.659633	0.0302754	0.931701	0.197572	0.807276	CD630_09770	Putative phage protein	138880000	134970000	148180000	1.40677e+08	142850000	132540000	155590000	143660000	145110000	133400000	205460000	1.61323e+08	128660000	124760000	126960000	1.26793e+08
CD630_09860	0	+	0.346366	0.295358	0.568058	0.0961446	0.156459	0.780559	rpsA	30S ribosomal protein S1	736890000	810260000	619800000	7.22317e+08	816660000	1150700000	1245200000	1.07085e+09	737990000	874320000	802860000	8.05057e+08	770210000	1066900000	917850000	918320000
CD630_09870	0	+	0.188131	0.758908	0.151201	0.901323	0.687381	0.393959	CD630_09870	Putative phosphatase/hydrolase	288800000	136820000	200570000	208730000	155010000	162180000	378190000	2.31793e+08	309810000	236250000	462330000	336130000	221400000	182840000	309170000	2.37803e+08
CD630_09930	0	+							CD630_09930	Putative thioesterase	NA	NA	NA	NA	NA	NA	NA	NA	NA	NA	NA	NA	NA	64077000	NA	21359000
CD630_09940	CD0994	+	-0.0847369	0.855786	-0.0965543	0.756511	0.182599	0.836305	CD630_09940	Putative serine-pyruvate aminotransferase (EC 2.6.1.-)	364160000	264130000	372700000	3.33663e+08	266740000	230020000	439430000	3.12063e+08	371590000	266660000	497800000	3.78683e+08	316750000	244660000	382480000	314630000
CD630_09960	CD0994	+	0.511452	0.107241	0.896802	0.0496358	0.267484	0.760624	CD630_09960	Uncharacterized protein	83093000	84101000	74850000	8.06813e+07	102880000	128310000	219480000	1.50223e+08	66910000	102440000	122000000	9.71167e+07	106540000	102920000	135570000	115010000
CD630_09980	CD0998	+	-0.10737	0.79353	-0.0087147	0.975822	0.0475749	0.938437	CD630_09980	putative radical SAM protein	50783000	50758000	41094000	47545000	49386000	40482000	51908000	4.72587e+07	47196000	48909000	51312000	49139000	46933000	43930000	41542000	44135000
CD630_09990	CD0998	+	0.395537	0.297787	0.438583	0.268255	0.569169	0.436867	CD630_09990	ABC-type transport system,nitrate/sulfonate/taurine extracellular solute-binding protein	33877000	39879000	32143000	3.52997e+07	37159000	49968000	56395000	4.78407e+07	37712000	49844000	69563000	52373000	41568000	46811000	50924000	4.64343e+07
CD630_10030	CD1003	+	-0.282929	0.442327	-0.252806	0.465567	-0.0299289	0.935471	fumA	Fumarate hydratase class I, subunit A (EC 4.2.1.2)	348070000	476320000	410790000	4.11727e+08	293220000	369380000	374040000	3.45547e+08	270180000	562930000	376710000	4.03273e+08	289250000	371790000	354180000	3.38407e+08
CD630_10040	CD1003	+	-0.63819	0.106419	-0.901508	0.0408372	-0.50837	0.390443	fumB	Fumarate hydratase class I, subunit B (EC 4.2.1.2)	270910000	350380000	266840000	2.96043e+08	116930000	212900000	145610000	158480000	165860000	277090000	181420000	2.08123e+08	160540000	228950000	181150000	1.90213e+08
CD630_10050	CD1003	+	-0.273904	0.310729	-0.410724	0.120998	0.00830755	0.986553	ytsJ	malate dehydrogenase (oxaloacetate-decarboxylating)	1006800000	895550000	1031000000	9.77783e+08	689530000	714280000	802790000	7.35533e+08	969560000	1068900000	911830000	983430000	805240000	791420000	829450000	8.08703e+08
CD630_10060	0	+	0.366631	0.442327	0.432504	0.239628	0.211131	0.7609	CD630_10060	Putative acyl-CoA N-acyltransferase	176400000	183530000	216800000	1.92243e+08	266350000	246250000	265740000	2.59447e+08	227300000	205930000	234390000	222540000	245860000	192650000	305090000	2.47867e+08
CD630_10070	0	+	0.307422	0.619572	-0.124939	0.796111	-0.249236	0.797754	CD630_10070	putative zinc binding DNA-binding protein	152240000	79719000	131590000	121183000	66921000	167930000	98539000	111130000	66849000	138180000	100840000	1.01956e+08	109870000	144270000	195750000	1.49963e+08
CD630_10080	0	-	1.35356	0.0071238	1.28359	0.0112682	1.01281	0.196071	CD630_10080	S1 rna binding domain protein	47833000	60401000	38724000	48986000	103990000	100220000	153550000	1.19253e+08	62307000	109170000	125060000	9.88457e+07	103650000	123930000	147960000	125180000
CD630_10100	CD1009	0	-0.0608171	0.879007	0.0187772	0.96486	0.279662	0.580362	nagA	N-acetylglucosamine-6-phosphate deacetylase (GlcNAc 6-P deacetylase) (EC 3.5.1.25)	237370000	184520000	210150000	210680000	207010000	183780000	249530000	213440000	243960000	229590000	293690000	2.55747e+08	212030000	173350000	220570000	2.01983e+08
CD630_10110	CD1009	+	-0.167909	0.675078	-0.297096	0.358963	0.24728	0.689167	nagB	Glucosamine-6-phosphate deaminase (EC 3.5.99.6) (GlcN6P deaminase) (GNPDA) (Glucosamine-6-phosphate isomerase)	532070000	420000000	391270000	447780000	375620000	304860000	412850000	3.64443e+08	586730000	443140000	564630000	531500000	429020000	325850000	440880000	3.98583e+08
CD630_10230	CD1023	+	0.210902	0.638273	0.15709	0.662274	-0.00387274	0.991719	CD630_10230	Putative transcriptional regulator, HTH	155000000	263230000	297980000	2.38737e+08	262530000	228690000	307380000	266200000	173420000	226200000	314670000	2.38097e+08	225600000	284700000	318650000	2.76317e+08
CD630_10240	CD1023	+	0.126457	0.735319	0.153898	0.575705	0.427524	0.393959	potA	Spermidine/putrescine import ATP-binding protein PotA (EC 7.6.2.11)	127130000	120740000	112790000	120220000	130490000	124940000	145830000	1.33753e+08	163320000	128000000	193740000	1.61687e+08	123400000	118220000	152080000	1.31233e+08
CD630_10250	CD1023	+	0.540466		OFF		OFF		potB	ABC-type transport system,spermidine/putrescine permease	NA	14203000	26141000	13448000	NA	NA	NA	NA	NA	NA	NA	NA	NA	29339000	NA	9.77967e+06
CD630_10270	CD1023	+	0.289555	0.452951	0.507566	0.170095	0.609234	0.222788	potD	ABC-type transport system,spermidine/putrescine solute-binding protein	53306000	47648000	47757000	4.95703e+07	57574000	61091000	92750000	7.04717e+07	70287000	69142000	87422000	75617000	57760000	49645000	74359000	60588000
CD630_10350	0	0	-0.121143	0.69047	-0.0495332	0.846575	-0.0390007	0.940023	cwp16	Putative N-acetylmuramoyl-L-alanine amidase,autolysin cwp16 (EC 3.5.1.28)	326010000	311590000	290370000	3.09323e+08	293710000	268270000	334670000	2.98883e+08	289860000	252220000	361140000	3.01073e+08	269390000	296130000	287710000	284410000
CD630_10370	CD1037	+	0.0142105	0.960353	0.102957	0.756511	-0.401039	0.532871	CD630_10370	Uncharacterized protein	34265000	45602000	43382000	41083000	38602000	49286000	44478000	44122000	25048000	34933000	33357000	3.11127e+07	39532000	42219000	42718000	4.14897e+07
CD630_10380	CD1037	+	0.302974						CD630_10380	DNA helicase (EC 3.6.4.12)	NA	723480000	NA	241160000	NA	NA	NA	NA	NA	NA	NA	NA	1200100000	895090000	582450000	8.92547e+08
CD630_10390	CD1037	+	ON						CD630_10390	Uncharacterized protein	NA	NA	NA	NA	NA	NA	NA	NA	NA	NA	NA	NA	19400000	16643000	18813000	1.82853e+07
CD630_10400	CD1037	+	-0.0969717	0.806316	-0.049375	0.863807	-0.0742228	0.902797	addB	ATP-dependent helicase/deoxyribonuclease subunit B (EC 3.1.-.-) (EC 3.6.4.12) (ATP-dependent helicase/nuclease AddB)	66750000	54793000	66746000	62763000	56723000	54600000	70631000	6.06513e+07	56712000	59370000	62765000	5.96157e+07	60949000	56511000	58589000	58683000
CD630_10410	CD1037	+	-0.111094	0.798679	-0.187664	0.537525	-0.147137	0.807276	addA	ATP-dependent helicase/nuclease subunit A (EC 3.1.-.-) (EC 3.6.4.12) (ATP-dependent helicase/nuclease AddA)	3193200000	2359700000	2510300000	2.68773e+09	2339100000	2337700000	2402900000	2359900000	2349600000	2341300000	2590500000	2.42713e+09	2585700000	2176300000	2703600000	2.48853e+09
CD630_10420	CD1037	+	0.208073	0.64779	-0.0373807	0.974363	-0.296447	0.725935	sbcD	Nuclease SbcCD subunit D	72389000	88477000	55926000	72264000	69290000	64966000	76991000	7.04157e+07	49448000	74477000	52599000	5.88413e+07	99376000	83920000	67130000	8.34753e+07
CD630_10430	CD1037	+	0.152037	0.855786	0.321688	0.599001	OFF		sbcC	Nuclease SbcCD subunit C	35197000	24390000	NA	1.98623e+07	27400000	41017000	43290000	3.72357e+07	NA	NA	NA	NA	24702000	36662000	37950000	3.31047e+07
CD630_10440	0	+	0.627167	0.163618	0.926103	0.0408372	0.559369	0.379185	CD630_10440	Putative membrane protein	15718000	20810000	20760000	19096000	33380000	38541000	36934000	36285000	27006000	28102000	29313000	2.81403e+07	26078000	32734000	29671000	2.94943e+07
CD630_10460	0	+	-0.0480545	0.967421	0.0439234	0.860166	0.140718	0.795814	pepT	Peptidase T (EC 3.4.11.4) (Aminotripeptidase) (Tripeptidase) (Tripeptide aminopeptidase)	478950000	316190000	477440000	4.24193e+08	429450000	384890000	497580000	4.37307e+08	463750000	440730000	498480000	4.67653e+08	415530000	395810000	419550000	4.10297e+08
CD630_10470	0	+	-0.256974	0.569128	-0.245185	0.570103	-0.230725	0.780559	cwp18	Putative cell wall-binding protein cwp18	41051000	33140000	32999000	35730000	25424000	31998000	33015000	3.01457e+07	32195000	28068000	31085000	3.04493e+07	25808000	32151000	31742000	2.99003e+07
CD630_10480	0	-	0.113873	0.787452	-0.23924	0.5536	0.187275	0.76133	CD630_10480	Phosphoesterase (EC 3.1.4.-)	493630000	428070000	304540000	4.08747e+08	305030000	378370000	355460000	3.46287e+08	463680000	453520000	479010000	4.65403e+08	386410000	460370000	480170000	4.42317e+08
CD630_10490	0	-	-0.154568	0.798726	-0.624123	0.22613	-0.247061	0.795814	ppnK	NAD kinase (EC 2.7.1.23) (ATP-dependent NAD kinase)	104320000	76867000	61149000	8.07787e+07	68058000	49696000	39477000	5.24103e+07	93455000	52914000	57826000	68065000	99150000	41448000	77117000	7.25717e+07
CD630_10530	CD1050	+	-0.0279633	0.973003	-0.252233	0.494187	-0.221173	0.76133	CD630_10530	YbaK / aminoacyl-tRNA synthetase-associated protein	139780000	146200000	179220000	1.55067e+08	137510000	125100000	127970000	1.30193e+08	151360000	120000000	127720000	1.33027e+08	158620000	139370000	158280000	152090000
CD630_10540	CD1054	+	-1.33134	0.00397188	-1.54606	0.00831787	-0.51504	0.363866	bcd2	butyryl-CoA dehydrogenase, catalytic subunit	8737900000	7898300000	7259100000	7965100000	2719000000	3984100000	1479700000	2727600000	5851300000	7495300000	3374700000	5.57377e+09	3349700000	3901500000	2244800000	3.16533e+09
CD630_10550	CD1054	0	-1.3061	0.00585029	-1.42115	0.0091767	-0.53523	0.354243	etfB3	butyryl-CoA dehydrogenase, electron transfer flavoprotein beta subunit	7123800000	6643900000	6105100000	6.62427e+09	2105200000	3818500000	1497100000	2473600000	4552000000	6492300000	2668900000	4.57107e+09	2613400000	3583200000	1840200000	2.67893e+09
CD630_10560	CD1054	+	-1.26203	0.00865908	-1.28177	0.0141574	-0.473457	0.390443	etfA3	Electron transfer flavoprotein subunit alpha	4890000000	5366400000	4677300000	4977900000	1758000000	3229400000	1154700000	2.04737e+09	3492600000	5064300000	2198900000	3.58527e+09	2053000000	2826500000	1347200000	2.07557e+09
CD630_10570	CD1054	+	-0.594975	0.291205	-0.638512	0.229003	-0.4665	0.532799	crt2	short-chain-enoyl-CoA hydratase	568890000	833780000	437190000	6.13287e+08	280090000	734020000	167770000	393960000	345210000	789590000	196740000	4.43847e+08	343130000	668900000	206060000	406030000
CD630_10580	CD1054	+	-1.20582	0.0233525	-1.13382	0.0421181	-0.249264	0.668506	hbd	3-hydroxybutyryl-CoA dehydrogenase (EC 1.1.1.157)	5981800000	7154100000	6741300000	6.62573e+09	2560500000	5277800000	1219900000	3019400000	4857400000	8967600000	2898200000	5574400000	2818600000	4156800000	1641800000	2872400000
CD630_10590	CD1054	+	-1.17251	0.0127189	-1.12517	0.0345607	-0.383431	0.518061	thlA	Acetyl-CoA acetyltransferase (EC 2.3.1.9) (Acetoacetyl-CoA thiolase)	15272000000	13570000000	12416000000	1.37527e+10	5483400000	10460000000	2971200000	6.30487e+09	11237000000	14869000000	5522900000	1.0543e+10	6267700000	8122900000	3913400000	6.10133e+09
CD630_10600	0	+	0.665647	0.156222	0.497334	0.216861	0.783721	0.311596	CD630_10600	Pseudouridine synthase (EC 5.4.99.-)	100100000	78300000	84599000	8.76663e+07	103300000	103560000	164390000	123750000	104430000	126860000	221480000	1.50923e+08	117980000	107520000	191690000	1.39063e+08
CD630_10610	0	+	0.622197	0.0762138	0.817205	0.0227397	0.515662	0.367379	CD630_10610	nucleoid-associated protein, NdpA-like	74978000	120510000	93373000	96287000	152530000	173920000	182520000	1.69657e+08	103210000	145980000	163780000	1.37657e+08	138160000	146250000	160210000	1.48207e+08
CD630_10640	0	+	0.38435	0.289224	0.759917	0.042916	0.13628	0.865442	ccpA	Transcriptional regulator, LacI family	215760000	251060000	184960000	217260000	290470000	341590000	471660000	3.67907e+08	181880000	240770000	293700000	2.38783e+08	224160000	306600000	319990000	2.83583e+08
CD630_10690	0	-	-0.0984764	0.868173	0.0350277	0.90176	-0.163401	0.797754	CD630_10690	Putative histidinol phosphatase/hydrolase, PHP family (EC 3.1.3.15)	139300000	91602000	111620000	114174000	131490000	100590000	118860000	116980000	98465000	61019000	146360000	101948000	116850000	93712000	109360000	1.06641e+08
CD630_10700	CD1070	+	ON						CD630_10700	Putative aminotransferase	NA	NA	NA	NA	NA	NA	NA	NA	NA	NA	32656000	1.08853e+07	25327000	27894000	27043000	2.67547e+07
CD630_10710	CD1070	+	-0.153625	0.806316	0.217103	0.647431	0.204406	0.836579	CD630_10710	UPF0291 protein CD630_10710	201690000	137860000	207320000	182290000	182850000	185010000	267820000	2.11893e+08	212100000	147660000	270350000	2.10037e+08	151620000	137560000	202450000	1.63877e+08
CD630_10720	CD1070	+	0.128826	0.770201	0.0726235	0.802931	0.154993	0.792157	apeA	aminopeptidase ApeA	1272500000	1020500000	1249700000	1180900000	1367000000	1137600000	1221000000	1.24187e+09	1372900000	1126100000	1445500000	1.31483e+09	1471800000	1042200000	1359600000	1291200000
CD630_10740	CD1073	+			ON		ON		CD630_10740	PTS system, mannose-type IIA component	NA	NA	NA	NA	NA	49480000	38072000	29184000	40021000	NA	42281000	27434000	NA	NA	NA	NA
CD630_10750	CD1073	+	0.124056	0.817767	0.0991287	0.78451	0.235279	0.698514	CD630_10750	Membrane complex biogenesis protein, btpa family	91104000	69606000	85809000	82173000	102650000	81515000	79888000	8.80177e+07	104410000	83266000	102510000	9.67287e+07	85205000	73760000	109690000	8.95517e+07
CD630_10790	0	-	-0.172385	0.799021	-0.110936	0.853291	0.112923	0.876949	CD630_10790	Transcriptional regulator, LysR family	49764000	43936000	74717000	56139000	56239000	45130000	54583000	51984000	72663000	49934000	59532000	6.07097e+07	50770000	41006000	57673000	4.98163e+07
CD630_10800	0	+	0.575228	0.178388	0.591728	0.109932	0.565498	0.349017	CD630_10800	Putative lipoprotein	32516000	30944000	34690000	3.27167e+07	51478000	47141000	49298000	4.93057e+07	45470000	43472000	56310000	4.84173e+07	41754000	45405000	59076000	48745000
CD630_10810	CD1081	+	-0.0343423	0.993921	0.147478	0.816088	OFF		moeA	Molybdopterin molybdenumtransferase (EC 2.10.1.1)	10692000	15750000	NA	8814000	NA	15170000	14118000	9.76267e+06	NA	NA	NA	NA	12163000	13657000	NA	8.60667e+06
CD630_10830	CD1081	+	-0.162965	0.812648	-0.24365	0.616208	-0.0544771	0.976249	CD630_10830	PTS system, galactiol-type IIB component	902310000	570640000	626810000	699920000	555100000	638110000	580260000	5.91157e+08	689740000	689150000	643060000	6.73983e+08	577740000	663960000	633780000	625160000
CD630_10840	0	+	0.0873928	0.855786	0.444049	0.255782	0.316143	0.629121	ywjA	ABC-type transport system, multidrug-family ATP-binding/permease protein (EC 3.6.3.-)	43872000	33877000	26497000	3.47487e+07	49236000	42985000	49597000	4.72727e+07	42768000	44428000	42590000	43262000	32435000	42004000	36317000	3.69187e+07
CD630_10850	0	+	0.146147	0.776672	0.271902	0.512753	0.354847	0.584684	CD630_10850	Putative membrane protein	126860000	170580000	143980000	147140000	163460000	168610000	200900000	1.77657e+08	213910000	175580000	175020000	188170000	174470000	171990000	142020000	1.62827e+08
CD630_10860	0	0	-0.37335	0.298357	-0.570118	0.0945021	-0.362818	0.5026	CD630_10860	Putative peptidase, M20D family (EC 3.5.1.-)	2801100000	1923300000	2435300000	2.38657e+09	2024700000	1484300000	1313500000	1607500000	2355600000	1544700000	1667400000	1855900000	2274800000	1535500000	1716900000	1842400000
CD630_11200	CD1120	+	-0.401331	0.274272	-0.673001	0.0739414	-0.497885	0.403222	pflD	Formate acetyltransferase (Pyruvate formate-lyase) (EC 2.3.1.54)	88667000	61515000	60100000	70094000	46265000	49037000	36587000	43963000	51542000	45309000	52059000	4.96367e+07	56344000	54336000	48537000	5.30723e+07
CD630_11220	CD1120	+	0.350883	0.544479	0.355291	0.400525	0.0466299	0.902797	CD630_11220	Transcriptional regulator, RmlC-type	26018000	82982000	55752000	5.49173e+07	72253000	64486000	74019000	7.02527e+07	39180000	61140000	69844000	5.67213e+07	49560000	86460000	74095000	7.00383e+07
CD630_11230	0	+	ON				ON		CD630_11230	Putative phosphoesterase (EC 3.-.-.-)	NA	NA	NA	NA	NA	NA	NA	NA	34132000	30606000	106260000	5.69993e+07	112250000	62340000	108670000	94420000
CD630_11250	0	+	-0.3226	0.270682	0.37846	0.241714	-0.251345	0.624397	CD630_11250	putative nitroreductase-like oxidoreductase	578840000	558130000	687880000	6.08283e+08	792910000	952910000	626400000	790740000	632860000	469700000	430520000	5.11027e+08	525180000	492520000	441500000	486400000
CD630_11280	CD1128	+	-0.0667494	0.893916	0.113614	0.703407	0.0240724	0.955236	polA	DNA polymerase I (EC 2.7.7.7)	250070000	213000000	175240000	212770000	216420000	217110000	257080000	2.30203e+08	209250000	229590000	210210000	216350000	204450000	174890000	230110000	203150000
CD630_11290	CD1128	+	-0.0750434	0.873686	-0.106464	0.799691	-0.464713	0.403222	coaE	Dephospho-CoA kinase (EC 2.7.1.24) (Dephosphocoenzyme A kinase)	31035000	37972000	33624000	3.42103e+07	24420000	37380000	33530000	3.17767e+07	22785000	27092000	24491000	2.47893e+07	29234000	29929000	38266000	3.24763e+07
CD630_11310	CD1128	+	0.207475	0.525976	0.341596	0.262195	0.300939	0.635471	CD630_11310	Putative solute-binding lipoprotein	38482000	49474000	45920000	4.46253e+07	49288000	54144000	66210000	5.65473e+07	51586000	43869000	69473000	54976000	47558000	50881000	56143000	5.15273e+07
CD630_11320	CD1128	+	-0.114833	0.955688	0.123102	0.694502	0.0575363	0.888784	copZ	copper chaperone CopZ	143620000	199730000	337210000	2.26853e+08	240400000	229600000	271180000	247060000	249360000	210090000	248800000	2.36083e+08	214670000	161100000	252720000	2.09497e+08
CD630_11340	CD1134	+	OFF	0.390768	OFF		OFF		gloA	Lactoylglutathione lyase (EC 4.4.1.5)	762500000	744540000	897770000	8.01603e+08	NA	NA	NA	NA	NA	NA	NA	NA	NA	NA	NA	NA
CD630_11350	CD1134	+	0.0353857	0.933016	-0.207862	0.458348	-0.0592158	0.915515	CD630_11350	Putative SH3-domain protein	293550000	257740000	277520000	276270000	269080000	247870000	200650000	239200000	277740000	278450000	239290000	265160000	306740000	280670000	261980000	283130000
CD630_11370	CD1137	+	0.600595	0.0762138	1.00955	0.0113308	0.843963	0.0874614	rnfC	Ion-translocating oxidoreductase complex subunit C (EC 7.-.-.-) (Rnf electron transport complex subunit C)	638820000	619690000	567160000	6.08557e+08	1020700000	1075600000	1579300000	1225200000	952360000	969770000	1354900000	1.09234e+09	783270000	860370000	1124700000	922780000
CD630_11380	CD1137	+	0.583053	0.19576	0.529607	0.239628	0.567717	0.503879	rnfD	Ion-translocating oxidoreductase complex subunit D (EC 7.-.-.-) (Rnf electron transport complex subunit D)	143190000	262350000	179080000	1.94873e+08	332280000	241260000	270380000	2.81307e+08	252020000	208530000	405960000	2.88837e+08	300380000	285090000	290300000	2.91923e+08
CD630_11390	CD1137	+	0.203524	0.70031	0.507365	0.327332	0.544861	0.624397	rnfG	Ion-translocating oxidoreductase complex subunit G (EC 7.-.-.-) (Rnf electron transport complex subunit G)	459940000	477290000	434980000	4.57403e+08	888090000	416070000	646370000	6.50177e+08	1025700000	387820000	588370000	6.67297e+08	624930000	394110000	561070000	5.26703e+08
CD630_11410	CD1137	+							rnfA	Ion-translocating oxidoreductase complex subunit A (EC 7.-.-.-) (Rnf electron transport complex subunit A)	NA	NA	NA	NA	133810000	NA	NA	4.46033e+07	NA	NA	NA	NA	NA	NA	NA	NA
CD630_11420	CD1137	+	0.579392	0.106419	0.831398	0.0260699	0.710794	0.159122	rnfB	Ion-translocating oxidoreductase complex subunit B (EC 7.-.-.-) (Rnf electron transport complex subunit B)	294370000	336620000	242570000	2.91187e+08	484480000	428530000	641410000	518140000	434080000	429480000	566200000	4.76587e+08	372790000	400440000	532060000	4.35097e+08
CD630_11430	CD1137	+	0.292792	0.346731	0.219121	0.512753	0.267442	0.70237	CD630_11430	dTTP/UTP pyrophosphatase (dTTPase/UTPase) (EC 3.6.1.9) (Nucleoside triphosphate pyrophosphatase) (Nucleotide pyrophosphatase) (Nucleotide PPase)	89834000	90793000	94016000	9.15477e+07	95181000	106710000	117800000	1.06564e+08	83560000	124800000	122220000	1.10193e+08	116850000	104880000	114710000	1.12147e+08
CD630_11450	CD1137	+	0.187105	0.572374	0.304109	0.274841	0.0184531	0.96843	mreB2	Rod shape-determining protein MreB	1306100000	1378700000	995820000	1.22687e+09	1357800000	1578100000	1608400000	1.51477e+09	1099800000	1224700000	1403500000	1.24267e+09	1251200000	1424500000	1514600000	1.39677e+09
CD630_11460	CD1137	+	0.442303	0.246714	0.841185	0.0496358	0.880134	0.163339	mreC	Cell shape-determining protein MreC (Cell shape protein MreC)	61427000	53688000	61287000	5.88007e+07	111610000	69518000	134900000	1.05343e+08	101240000	81506000	141930000	1.08225e+08	67493000	70797000	101400000	7.98967e+07
CD630_11480	CD1137	+	0.610532	0.0744622	0.850861	0.0113308	0.771453	0.153229	CD630_11480	Putative penicillin-binding protein with a N-terminal TonB-box (EC 2.4.1.129)	37050000	37178000	41665000	38631000	66677000	64419000	77926000	69674000	56155000	57595000	84078000	6.59427e+07	52847000	53703000	70398000	5.89827e+07
CD630_11490	CD1137	+	0.499575	0.195997	0.163979	0.68027	0.105575	0.895176	minC	Septum site-determining protein MinC	138290000	146030000	117930000	1.34083e+08	157460000	142230000	150980000	1.50223e+08	127540000	149140000	156110000	1.44263e+08	190040000	192530000	186130000	1.89567e+08
CD630_11500	CD1137	+	0.52769	0.104877	0.260701	0.388479	-0.036633	0.960146	minD	septum site-determining protein MinD (cell division inhibitor MinD)	533270000	578970000	400580000	5.04273e+08	580940000	691640000	539870000	604150000	420500000	604980000	449410000	491630000	672670000	774720000	733520000	726970000
CD630_11510	CD1137	+	0.355102	0.453858	-0.387494	0.498893	-0.11834	0.901361	minE	Cell division topological specificity factor	20672000	38644000	23106000	27474000	23232000	26207000	13569000	2.10027e+07	24587000	36168000	15176000	2.53103e+07	33829000	39831000	31764000	3.51413e+07
CD630_11520	CD1137	+	0.492783	0.861432	0.979233	0.0365376	0.389222	0.797754	mrdB	Rod shape-determining protein MrdB	NA	201320000	183520000	128280000	331320000	354680000	452020000	379340000	349300000	135670000	271060000	252010000	270720000	NA	270810000	180510000
CD630_11530	CD1137	+	0.242302	0.540086	0.0922238	0.901323	-0.0328919	0.914566	mgsA	Methylglyoxal synthase (MGS) (EC 4.2.3.3)	521830000	521180000	595780000	5.46263e+08	738510000	590480000	417980000	5.82323e+08	779800000	445330000	376720000	533950000	719360000	644270000	574860000	6.46163e+08
CD630_11560	0	+	-0.211355	0.734899	-0.314386	0.5263	-0.165696	0.868854	CD630_11560	Uncharacterized protein	74189000	140940000	93308000	1.02812e+08	54561000	111920000	81562000	82681000	72403000	122850000	79718000	91657000	76834000	125100000	64471000	8.88017e+07
CD630_11570	0	-	-0.143763	0.672562	0.0990734	0.728375	-0.152881	0.794174	fprA	flavo-diiron protein FprA	1298600000	1258100000	1022100000	1.19293e+09	1268800000	1361500000	1202900000	1.27773e+09	1056800000	1217000000	945160000	1.07299e+09	1089800000	1198000000	951570000	1079790000
CD630_11580	CD1158	+	0.150059	0.640289	0.218684	0.472842	-0.0915224	0.888784	CD630_11580	Putative radical SAM-superfamily protein	140390000	195940000	156120000	164150000	178330000	171550000	223170000	1.91017e+08	121520000	155380000	185280000	154060000	172020000	196870000	177540000	1.82143e+08
CD630_11590	CD1158	+	0.118411	0.840321	-0.0500519	0.906071	-0.290674	0.698514	CD630_11590	Uncharacterized protein	95265000	154380000	120900000	123515000	100370000	155140000	102400000	1.19303e+08	101890000	117640000	83398000	100976000	147080000	155690000	99471000	1.3408e+08
CD630_11600	CD1158	+	0.0858921	0.871919	0.0851383	0.831846	0.384694	0.532513	rng	Ribonuclease G (RNase G) (Cytoplasmic axial filament protein) (EC 3.1.4.-)	429660000	331240000	321360000	3.60753e+08	349590000	321110000	477350000	3.82683e+08	452140000	353010000	607830000	4.70993e+08	371250000	306840000	470560000	3.82883e+08
CD630_11610	CD1158	+	-0.140356	0.790995	0.152364	0.72687	0.218215	0.78765	rplU	50S ribosomal protein L21	8549100000	6975400000	8608100000	8044200000	8358500000	8985500000	9476700000	8.94023e+09	10762000000	7670400000	9640900000	9.35777e+09	6534900000	7845800000	7514700000	7.29847e+09
CD630_11620	CD1158	+					ON		CD630_11620	Putative ribosome-associated protein	NA	NA	NA	NA	NA	NA	NA	NA	63942000	44908000	88726000	6.58587e+07	54040000	NA	NA	1.80133e+07
CD630_11630	CD1158	+	-0.303091	0.426166	-0.0160629	0.947845	0.134493	0.836579	rpmA	50S ribosomal protein L27	8646300000	6872800000	7439300000	7652800000	9002100000	6329500000	7372600000	7.56807e+09	9388900000	7814500000	7998200000	8.40053e+09	7152400000	6184300000	5271400000	6202700000
CD630_11640	CD1158	+	0.421919	0.226079	0.880306	0.024562	0.301421	0.637496	obg	GTPase Obg (EC 3.6.5.-) (GTP-binding protein Obg)	45978000	62198000	50734000	52970000	90160000	82116000	120240000	9.75053e+07	55247000	64316000	76271000	65278000	62917000	80296000	69680000	7.09643e+07
CD630_11650	CD1158	+	0.155097	0.72196	0.525611	0.149878	0.566889	0.436867	CD630_11650	Rna-binding protein, yhby family	717900000	504400000	667710000	6.30003e+08	991920000	747400000	981430000	9.06917e+08	1093600000	602620000	1103500000	933240000	679090000	627980000	797450000	7.01507e+08
CD630_11660	0	+	-0.0455654	0.920355	0.148848	0.711133	-0.237743	0.705771	hom1	Homoserine dehydrogenase (HDH) (EC 1.1.1.3)	93343000	79015000	72158000	8.15053e+07	80868000	110180000	80043000	9.03637e+07	73256000	84885000	49226000	6.91223e+07	69133000	85311000	82470000	7.89713e+07
CD630_11690	0	+	OFF		OFF		OFF		CD630_11690	Transcriptional regulator, GntR family	16788000	24353000	14563000	18568000	NA	NA	NA	NA	NA	NA	NA	NA	NA	NA	NA	NA
CD630_11750	CD1175	+	-0.104701	0.812648	-0.0841035	0.809677	0.190981	0.760624	ackA	Acetate kinase (EC 2.7.2.1) (Acetokinase)	10706000000	7676100000	9368500000	9250200000	9500800000	7453900000	9224400000	8.72637e+09	11425000000	8780400000	11473000000	1.05595e+10	8414300000	7336700000	10057000000	8.60267e+09
CD630_11760	CD1175	+	0.236089	0.572946	0.252102	0.567882	0.314921	0.644492	CD630_11760	Uncharacterized protein	268260000	238150000	278650000	2.61687e+08	333860000	235640000	365460000	3.11653e+08	301190000	281610000	393770000	3.25523e+08	320740000	268550000	335350000	3.08213e+08
CD630_11761	CD1175	+	-0.52489	0.230819	-0.292685	0.494187	-0.346524	0.63407	rpmF	50S ribosomal protein L32	2096900000	1619900000	1650300000	1.78903e+09	1418100000	1533200000	1430300000	1.46053e+09	1692500000	1153500000	1375100000	1.40703e+09	1093900000	1199300000	1437000000	1243400000
CD630_11770	CD1177	+	0.423764	0.285456	0.603758	0.135213	0.114788	0.92168	fapR	fatty acid and phospholipid biosynthesis regulator	2024800000	1902800000	2018100000	1981900000	2922400000	2755500000	3357600000	3.01183e+09	1636700000	2186300000	2615100000	2.14603e+09	2668300000	2653000000	2654400000	2.65857e+09
CD630_11780	CD1177	+	0.574721	0.147327	0.785021	0.0418955	0.34606	0.584882	plsX	Phosphate acyltransferase (EC 2.3.1.274) (Acyl-ACP phosphotransacylase) (Acyl-[acyl-carrier-protein]--phosphate acyltransferase) (Phosphate-acyl-ACP acyltransferase)	94105000	134500000	75466000	101357000	140240000	196710000	187000000	174650000	101960000	124570000	159970000	1.28833e+08	124750000	161230000	166900000	150960000
CD630_11790	CD1177	+	0.311961	0.406401	0.396838	0.23553	0.322382	0.532871	fabH	3-oxoacyl-[acyl-carrier-protein] synthase 3 (EC 2.3.1.180) (3-oxoacyl-[acyl-carrier-protein] synthase III) (Beta-ketoacyl-ACP synthase III) (KAS III)	1472500000	1148900000	1189800000	1270400000	1904800000	1294400000	1818700000	1.67263e+09	1513700000	1335500000	1916300000	1588500000	1489500000	1268600000	1973100000	1.57707e+09
CD630_11800	CD1177	+	0.273365	0.390768	0.42926	0.136666	-0.0432461	0.947157	fabK	Enoyl-(Acyl-carrier-protein) reductase II (EC 1.3.1.9)	1015700000	1170300000	962210000	1.0494e+09	1303300000	1571300000	1364600000	1.41307e+09	831840000	1100800000	1122600000	1.01841e+09	1119100000	1376400000	1309500000	1.26833e+09
CD630_11810	CD1177	+	0.536742	0.101337	0.72176	0.0352912	0.304614	0.600776	fabD	Malonyl CoA-acyl carrier protein transacylase (EC 2.3.1.39)	636640000	772780000	549630000	6.53017e+08	896150000	1053000000	1281700000	1076950000	630550000	953630000	835420000	8.06533e+08	840950000	1012400000	988630000	9.47327e+08
CD630_11820	CD1177	+	0.546547	0.104682	0.597771	0.0454364	0.264686	0.596191	fabG	3-oxoacyl-[acyl-carrier protein] reductase (3-ketoacyl-acyl carrier protein reductase) (EC 1.1.1.100)	5182200000	6481600000	4562700000	5.40883e+09	8245000000	7738000000	8573800000	8185600000	6872100000	5931200000	6690800000	6.49803e+09	6976900000	7982600000	8740700000	7.90007e+09
CD630_11830	CD1177	+	0.440345	0.357578	0.638274	0.175566	1.21935	0.222788	acpP1	Acyl carrier protein (ACP)	190440000	104810000	171930000	1.55727e+08	255790000	268330000	203030000	2.42383e+08	522800000	194820000	370170000	3.62597e+08	196950000	185210000	251770000	211310000
CD630_11840	CD1177	+	0.318895	0.276546	0.341774	0.240474	0.278394	0.569752	fabF	3-oxoacyl-[acyl-carrier-protein] synthase 2 (EC 2.3.1.179)	2301300000	2705200000	2717000000	2574500000	3237400000	2773700000	3777000000	3262700000	2910800000	2830800000	3625800000	3.12247e+09	3424000000	2810200000	3399900000	3.21137e+09
CD630_11900	0	+	-0.0892225	0.81869	-0.213593	0.487782	0.0256881	0.986553	CD630_11900	Putative acetyltransferase (EC 2.3.1.-)	483830000	384450000	392500000	420260000	425930000	317570000	343780000	3.62427e+08	540500000	387050000	355880000	427810000	488790000	328020000	368360000	3.95057e+08
CD630_11910	0	+	0.845215	0.0307602	0.866838	0.0157471	0.490773	0.363866	fbp	Fructose-1,6-bisphosphatase class 3 (FBPase class 3) (EC 3.1.3.11) (D-fructose-1,6-bisphosphate 1-phosphohydrolase class 3)	49458000	76469000	60034000	61987000	115480000	104100000	119550000	1.13043e+08	69153000	93492000	98667000	87104000	98625000	106740000	128720000	1.11362e+08
CD630_12000	CD1192	+	0.243736	0.649245	-0.139164	0.715328	0.0167892	0.968321	CD630_12000	alkaline shock protein	854880000	857860000	899740000	8.70827e+08	596680000	829790000	945780000	790750000	1074700000	1000500000	567860000	881020000	921450000	836170000	1335700000	1.03111e+09
CD630_12010	CD1192	+	0.432808	0.242578	0.931201	0.0186954	0.544079	0.506103	nusB	Transcription antitermination protein NusB (Antitermination factor NusB)	306640000	374950000	308240000	3.29943e+08	629220000	491530000	766720000	6.29157e+08	302300000	436160000	704800000	4.81087e+08	361860000	439250000	535020000	4.45377e+08
CD630_12020	CD1192	+	ON		ON		ON		gcp1	tRNA N6-adenosine threonylcarbamoyltransferase (EC 2.3.1.234)	NA	NA	NA	NA	13823000	NA	13227000	9.01667e+06	14927000	NA	12954000	9.29367e+06	11401000	NA	15791000	9064000
CD630_12030	CD1192	+					ON		xseA	Exodeoxyribonuclease 7 large subunit (EC 3.1.11.6) (Exodeoxyribonuclease VII large subunit) (Exonuclease VII large subunit)	NA	NA	NA	NA	NA	NA	NA	NA	NA	32967000	39219000	24062000	NA	NA	NA	NA
CD630_12050	CD1192	+	0.255702	0.390768	0.360527	0.205114	0.068658	0.914566	ispA	Geranyltranstransferase (EC 2.5.1.10)	132580000	146770000	112520000	1.30623e+08	158050000	174810000	170260000	1.67707e+08	126970000	156400000	127600000	136990000	154140000	159870000	153850000	1.55953e+08
CD630_12070	CD1192	+	0.320064	0.317869	0.495959	0.122157	0.228563	0.797754	dxs	1-deoxy-D-xylulose-5-phosphate synthase (EC 2.2.1.7) (1-deoxyxylulose-5-phosphate synthase) (DXP synthase) (DXPS)	53340000	75083000	59627000	6.26833e+07	100640000	74251000	90308000	8.83997e+07	49615000	76541000	94176000	73444000	78762000	70019000	85978000	78253000
CD630_12080	CD1192	+	ON		ON		ON		yqxC	Putative RNA-binding S4-domain protein	NA	NA	NA	NA	55061000	NA	53684000	3.62483e+07	44248000	46508000	56137000	4.89643e+07	45997000	62479000	52278000	5.35847e+07
CD630_12090	CD1192	+	0.231128	0.558451	0.250927	0.498276	-0.143669	0.955236	recN	DNA repair protein RecN (Recombination protein N)	31851000	66909000	31270000	4.33433e+07	62694000	43645000	48393000	5.15773e+07	42432000	42393000	32880000	39235000	50924000	52280000	49419000	5.08743e+07
CD630_12110	0	-	0.285667	0.633913	0.266358	0.654027	0.0824081	0.911036	CD630_12110	Acetyltransferase CD1211 (EC 2.3.1.-) (GCN5-related N-acetyltransferase) (GNAT)	NA	35984000	16383000	1.74557e+07	25368000	42848000	26262000	3.14927e+07	25204000	36575000	21389000	2.77227e+07	36835000	33875000	25041000	31917000
CD630_12140	0	+	-0.0125329	0.966149	-0.196444	0.719325	-0.0392809	0.978204	spo0A	Stage 0 sporulation protein A homolog	215290000	431280000	274870000	3.07147e+08	193130000	358110000	252900000	2.68047e+08	218770000	406450000	271470000	2.98897e+08	280270000	371290000	261910000	304490000
CD630_12150	CD1215	+	0.405726	0.310729	0.396351	0.334668	0.256045	0.714033	CD630_12150	Putative thiamine diphosphokinase	36590000	64662000	52002000	5.10847e+07	76477000	50428000	74804000	6.72363e+07	58473000	62366000	62177000	6.10053e+07	69688000	73222000	60114000	6.76747e+07
CD630_12160	CD1215	+	0.512406	0.131406	0.507784	0.0979616	0.598304	0.224604	CD630_12160	Uncharacterized protein	50340000	59838000	74386000	6.15213e+07	88730000	80779000	92916000	87475000	90959000	82519000	105940000	9.31393e+07	84761000	82611000	95895000	8.77557e+07
CD630_12170	CD1215	+	0.475453	0.300379	0.550675	0.228967	0.284354	0.863196	CD630_12170	Putative glycosyl transferase, family 2 (EC 2.4.1.117)	31682000	41771000	39452000	37635000	45335000	51007000	69038000	5.51267e+07	25052000	49615000	62836000	4.58343e+07	43176000	63448000	50354000	52326000
CD630_12190	CD1215	+	-0.125078	0.766011	-0.416813	0.164926	-0.152416	0.797754	CD630_12190	Uncharacterized protein	453250000	343170000	390520000	3.95647e+08	296330000	295940000	296840000	296370000	379280000	290430000	398230000	355980000	377130000	344220000	367020000	362790000
CD630_12200	CD1215	+	-0.0224721	0.871919	-0.037328	0.90176	0.254635		nudF	ADP-ribose pyrophosphatase	180210000	182620000	188420000	183750000	161190000	151750000	224230000	1.79057e+08	NA	219220000	NA	7.30733e+07	253900000	187680000	101150000	180910000
CD630_12230	CD1215	+	0.0935693	0.803899	0.187973	0.487782	0.285279	0.532513	deoB	Phosphopentomutase (EC 5.4.2.7) (Phosphodeoxyribomutase)	152080000	129900000	135590000	139190000	142990000	166860000	165830000	158560000	153630000	164830000	190410000	1.69623e+08	154370000	132710000	158470000	1.48517e+08
CD630_12240	CD1215	+	0.197515	0.544479	0.0266923	0.931701	0.205998	0.712211	pupG	Purine nucleoside phosphorylase (EC 2.4.2.1) (Inosine-guanosine phosphorylase)	476680000	445260000	441460000	4.54467e+08	478050000	419880000	490930000	4.62953e+08	581820000	473310000	517530000	524220000	532110000	473660000	557670000	5.21147e+08
CD630_12250	CD1215	+	0.400174	0.209158	0.209321	0.460709	0.394304	0.377547	pdp	Pyrimidine-nucleoside phosphorylase (EC 2.4.2.2)	266210000	189330000	197640000	2.17727e+08	272410000	235960000	246800000	2.51723e+08	279000000	278610000	300870000	286160000	297170000	254870000	309940000	2.87327e+08
CD630_12260	CD1226	+	0.541526	0.291205	0.457457	0.29672	0.608613	0.436867	mltG	Endolytic murein transglycosylase (EC 4.2.2.-) (Peptidoglycan polymerization terminase)	22079000	35874000	29373000	2.91087e+07	36043000	37387000	46479000	3.99697e+07	38335000	34930000	59889000	4.43847e+07	41944000	32933000	52227000	42368000
CD630_12270	CD1226	+	0.333772	0.457956	0.21361	0.949742	-0.0513372	0.953291	CD630_12270	Putative O-methyltransferase (EC 2.1.1.-)	40452000	51531000	42233000	4.47387e+07	23151000	51054000	81430000	5.18783e+07	40623000	36767000	52134000	4.31747e+07	50467000	66073000	52613000	5.63843e+07
CD630_12280	CD1226	+	-0.151395	0.659633	0.0663771	0.833491	0.0244973	0.968422	yrrO	putative protease YrrO	362430000	277590000	324640000	3.21553e+08	346770000	285380000	377930000	3.36693e+08	336020000	280890000	364270000	327060000	315470000	247780000	305310000	289520000
CD630_12310	0	-	-0.223046	0.638273	0.465022		0.176528	0.831198	CD630_12310	Putative site-specific recombinase	263410000	212430000	241810000	2.39217e+08	NA	330200000	NA	1.10067e+08	260880000	302040000	248140000	2.70353e+08	242760000	193310000	178780000	204950000
CD630_12320	0	-	0.293823	0.520429	0.0409495	0.847905	-0.0230626	0.968321	CD630_12320	Putative lipoprotein	25478000	55039000	37021000	3.91793e+07	35790000	46956000	38176000	4.03073e+07	36054000	44003000	35617000	38558000	45489000	58099000	40500000	4.80293e+07
CD630_12401	0	-	ON				ON		CD630_12401	Putative phage protein	NA	NA	NA	NA	NA	NA	NA	NA	11992000	13004000	21168000	15388000	NA	13173000	29517000	14230000
CD630_12460	CD1246	+	-0.103374	0.822064	0.126379	0.658017	-0.0160742	0.991719	efp	Elongation factor P (EF-P)	1785900000	2504100000	2271400000	2.18713e+09	2304500000	2403500000	2454100000	2.38737e+09	2037300000	2251700000	2199700000	2162900000	1865000000	2112200000	2130500000	2035900000
CD630_12470	CD1246	+	-0.326446	0.450203	-0.631013	0.13828	-0.178368	0.797754	CD630_12470	Uncharacterized protein	145890000	154530000	138530000	1.46317e+08	76712000	125680000	81048000	94480000	108740000	182810000	96351000	1.293e+08	130140000	131530000	88392000	1.16687e+08
CD630_12480	CD1246	+	-0.368335	0.403289	-0.27112	0.531892	-0.0828975	0.914566	rnc	Ribonuclease 3 (EC 3.1.26.3) (Ribonuclease III) (RNase III)	64190000	78900000	70984000	71358000	57982000	64025000	55391000	5.91327e+07	70261000	54796000	77063000	6.73733e+07	59701000	54016000	52121000	5.52793e+07
CD630_12490	CD1246	+	ON		ON				CD630_12490	Putative radical SAM-superfamily protein	NA	NA	NA	NA	21526000	26628000	15434000	21196000	NA	NA	NA	NA	18379000	NA	26927000	15102000
CD630_12500	CD1246	+	0.588247	0.1069	0.515414	0.14651	0.0301715	0.991719	smc	structural maintenance chromosome protein SMC	330260000	488580000	330520000	383120000	452170000	660590000	530140000	5.47633e+08	260230000	430730000	482690000	3.91217e+08	557990000	642300000	527680000	575990000
CD630_12510	CD1246	+	0.158813	0.636627	0.10389	0.866153	-0.00236266	0.974447	ftsY	Signal recognition particle receptor FtsY (SRP receptor)	237200000	335690000	221570000	264820000	184450000	318000000	351330000	2.84593e+08	177590000	341180000	274390000	2.64387e+08	269590000	313250000	304070000	2.95637e+08
CD630_12520	CD1246	+	0.514233	0.144863	0.433744	0.261896	0.170099	0.813857	ffh	Signal recognition particle protein (Fifty-four homolog)	122500000	181330000	175650000	1.59827e+08	155400000	225910000	266340000	2.15883e+08	134690000	191970000	212820000	1.79827e+08	191610000	249810000	243390000	228270000
CD630_12530	CD1246	+	-0.219954	0.638273	-0.0767338	0.871044	0.0793128	0.936607	rpsP	30S ribosomal protein S16	10726000000	10319000000	14659000000	1.19013e+10	12864000000	9833600000	11157000000	1.12849e+10	14962000000	9969800000	12790000000	1.25739e+10	11422000000	8659200000	10574000000	10218400000
CD630_12540	CD1246	+	-0.089907	0.873686	0.309234	0.434972	0.175886	0.821873	CD630_12540	UPF0109 protein CD630_12540	817520000	630150000	680550000	7.09407e+08	868260000	864280000	904430000	878990000	799030000	702380000	902750000	8.01387e+08	644700000	650130000	704810000	6.66547e+08
CD630_12550	CD1246	+	0.0347831	0.913841	0.0688369	0.798942	0.33395	0.577689	rimM	16S rRNA processing protein RimM	608850000	392810000	533820000	5.11827e+08	524540000	518820000	567160000	536840000	697340000	496630000	741440000	6.45137e+08	509870000	473760000	589320000	5.24317e+08
CD630_12570	CD1246	+	0.0513253	0.947817	0.0516564	0.90176	0.348928	0.624397	rplS	50S ribosomal protein L19	10112000000	10502000000	8820200000	9811400000	11395000000	8339200000	10773000000	1.01691e+10	13125000000	9064800000	15298000000	1.24959e+10	10959000000	7850200000	11691000000	1.01667e+10
CD630_12580	0	+	0.908829	0.0376304	0.932493	0.0330015	0.729777	0.247406	CD630_12580	Ribosome biogenesis GTPase A	40856000	54839000	58829000	51508000	74393000	88817000	131710000	9.83067e+07	70495000	71935000	113830000	85420000	89325000	82037000	118760000	9.67073e+07
CD630_12610	CD1261	+	0.326131	0.299397	0.389448	0.22613	0.247367	0.705771	nrdZ	Vitamin B12-dependent ribonucleotide reductase (EC 1.17.4.1)	76438000	111170000	73215000	86941000	105680000	102210000	133760000	1.13883e+08	79867000	120580000	109160000	1.03202e+08	101560000	114130000	111290000	1.08993e+08
CD630_12620	CD1261	+	-0.137051	0.73358	-0.308228	0.346638	-0.0759316	0.911036	rnhB	Ribonuclease HII (RNase HII) (EC 3.1.26.4)	82961000	70319000	73282000	7.55207e+07	53831000	70563000	58585000	60993000	66850000	78223000	69873000	7.16487e+07	70256000	66162000	69612000	6.86767e+07
CD630_12630	CD1261	+	-0.637973	0.0846549	-0.780565	0.0293188	-0.55523	0.224604	CD630_12630	putative (S)-2-hydroxy-acid oxidase	829430000	1073600000	960410000	954480000	448970000	651490000	566460000	555640000	640020000	705250000	603440000	649570000	584750000	755700000	499640000	6.13363e+08
CD630_12740	CD1271	+	0.206509	0.515135	0.311216	0.328956	0.0814622	0.961198	topA	DNA topoisomerase 1 (EC 5.99.1.2) (DNA topoisomerase I)	112630000	128110000	90712000	110484000	115230000	130960000	165060000	1.37083e+08	77976000	155640000	117090000	116902000	131340000	116650000	134470000	1.27487e+08
CD630_12750	CD1271	+	0.00260846	0.975447	0.224723	0.410157	-0.0498284	0.953291	codY	GTP-sensing transcriptional pleiotropic repressor CodY	1330500000	1722300000	1312600000	1.45513e+09	1807200000	1565900000	1728100000	1700400000	1340400000	1358800000	1518000000	1.40573e+09	1430700000	1463300000	1479300000	1.45777e+09
CD630_12760	CD1271	0	ON						CD630_12760	Putative replication-associated recombination protein a rara	NA	NA	NA	NA	NA	NA	NA	NA	NA	NA	NA	NA	9628500	11385000	12538000	1.11838e+07
CD630_12780	CD1271	+	-0.128421		0.143691		-0.288977		iscR	Transcriptional regulator, Rrf2 family (Transcriptional regulator of cysteine biosynthesis)	NA	31749000	NA	10583000	NA	34923000	35225000	2.33827e+07	NA	25986000	NA	8662000	31750000	22671000	32714000	29045000
CD630_12790	CD1271	+	-0.0185948	0.975447	0.0217552	0.93185	-0.343057	0.428205	iscS2	Cysteine desulfurase IscS (EC 2.8.1.7)	1012700000	1200200000	1012100000	1075000000	1187400000	1022300000	1064300000	1.09133e+09	835580000	904050000	802860000	8.47497e+08	1101900000	1023500000	1058300000	1.06123e+09
CD630_12800	CD1271	+	-0.348388	0.435616	-0.0262084	0.939354	0.00931911	0.985325	CD630_12800	Fe-s iron-sulfur cluster assembly protein, nifu family	408460000	260010000	339180000	3.35883e+08	346270000	398210000	245030000	3.29837e+08	390660000	263560000	359960000	338060000	191190000	222130000	378150000	2.63823e+08
CD630_12810	0	+	0.221408	0.69047	0.408346	0.268255	0.302188	0.560674	mnmA	tRNA-specific 2-thiouridylase MnmA (EC 2.8.1.13)	205860000	202560000	198800000	2.02407e+08	276790000	197340000	331750000	2.68627e+08	234540000	229460000	284710000	249570000	253370000	163600000	290970000	235980000
CD630_12820	CD1282	+	0.128994	0.73358	0.351978	0.235432	0.155347	0.836305	alaS	Alanine--tRNA ligase (EC 6.1.1.7) (Alanyl-tRNA synthetase) (AlaRS)	784550000	842450000	786420000	8.04473e+08	909490000	954480000	1216300000	1.02676e+09	719930000	859870000	1108000000	8.95933e+08	798010000	827940000	1013200000	8.79717e+08
CD630_12830	CD1282	+	0.565558	0.482451	0.513234	0.29672	0.760396	0.335212	CD630_12830	UPF0297 protein CD630_12830	42147000	34204000	52418000	42923000	80743000	52538000	50504000	6.12617e+07	87740000	50871000	79518000	7.27097e+07	47761000	41232000	101580000	6.35243e+07
CD630_12840	CD1282	+	0.907079	0.0473329	0.797268	0.0442666	0.753779	0.222788	CD630_12840	Putative membrane protein	NA	22201000	25161000	1.57873e+07	36279000	40528000	46652000	41153000	35973000	30837000	52983000	39931000	41225000	40023000	51975000	4.44077e+07
CD630_12850	CD1282	+	0.329248	0.488606	0.319141	0.571998	0.566405	0.458114	CD630_12850	putative holliday junction resolvase	44750000	73064000	48586000	5.54667e+07	NA	59342000	79057000	46133000	69595000	68345000	108470000	8.21367e+07	59519000	68573000	80966000	69686000
CD630_12870	0	+	0.0209917	0.957966	0.322542	0.284515	0.204859	0.794174	fur	Transcriptional regulator, Fur family	367240000	375970000	323880000	3.55697e+08	448570000	405440000	480420000	444810000	349060000	355610000	525230000	4.09967e+08	370200000	354130000	358400000	360910000
CD630_12890	0	+	0.0851233	0.873686	-0.00884953	0.930998	0.0105242	0.983349	rnj	Ribonuclease J (RNase J) (EC 3.1.-.-)	473830000	434610000	401400000	4.36613e+08	337880000	439210000	524740000	4.33943e+08	415750000	455380000	448300000	439810000	431970000	384160000	573320000	463150000
CD630_12940	CD1294	+			0.459662				CD630_12940	Putative membrane-associated peptidase, M25 family	NA	55866000	NA	18622000	76828000	NA	NA	2.56093e+07	NA	NA	NA	NA	NA	NA	NA	NA
CD630_12990	0	+	0.116053	0.806316	-0.0392289	0.906785	-0.199226	0.836305	CD630_12990	Transcriptional regulator, MarR family	40007000	61999000	62691000	54899000	74813000	45502000	39964000	5.34263e+07	43158000	50259000	50037000	47818000	64634000	58514000	55345000	5.94977e+07
CD630_13000	0	+	-0.0316764	0.992989	0.0976832	0.749928	0.401761	0.393959	pepA	Probable cytosol aminopeptidase (EC 3.4.11.1) (Leucine aminopeptidase) (LAP) (EC 3.4.11.10) (Leucyl aminopeptidase)	363780000	243960000	222480000	276740000	267380000	274810000	346190000	2.96127e+08	365090000	344650000	387080000	3.65607e+08	303800000	233570000	274820000	270730000
CD630_13020	0	-	0.405579	0.442327	0.52121	0.187331	0.454661	0.584485	CD630_13020	Putative MazG-like pyrophosphohydrolase	75955000	63474000	97395000	7.89413e+07	102550000	112300000	125030000	1.13293e+08	102880000	77068000	144610000	108186000	76322000	103190000	134190000	1.04567e+08
CD630_13030	0	-	-0.0713376	0.900945	-0.10981	0.800709	-0.172242	0.814293	npdA	NAD-dependent protein deacetylase (EC 3.5.1.-) (Regulatory protein SIR2 homolog)	233830000	319610000	237940000	2.63793e+08	242250000	256390000	234740000	244460000	251370000	238660000	212290000	2.34107e+08	284910000	209910000	258380000	2.51067e+08
CD630_13040	0	+	0.362321	0.439116	-0.0987789	0.875218	-0.122384	0.902797	acd	Acd (Mannosyl-glycoprotein endo-beta-N-acetylglucosamidase) (EC 3.2.1.96)	21828000	36819000	38683000	3.24433e+07	25658000	36466000	28765000	3.02963e+07	23010000	39513000	26891000	2.98047e+07	31218000	42888000	51011000	4.17057e+07
CD630_13050	CD1305	+	ON		ON				polC	DNA polymerase III PolC-type (PolIII) (EC 2.7.7.7)	NA	NA	NA	NA	182530000	NA	2059200000	7.47243e+08	NA	NA	NA	NA	414520000	328740000	250060000	3.31107e+08
CD630_13060	CD1305	+	0.395196	0.429378	0.610596	0.161963	0.560087	0.367379	rimP	Ribosome maturation factor RimP	443790000	206450000	391040000	3.47093e+08	592090000	425870000	571960000	5.29973e+08	496160000	477590000	561470000	511740000	475970000	344220000	549220000	456470000
CD630_13070	CD1305	+	0.313114	0.273702	0.643221	0.0340239	0.329109	0.506103	nusA	transcription elongation protein	477590000	631670000	484850000	531370000	805200000	785280000	899220000	829900000	553160000	692020000	757400000	6.67527e+08	648360000	666140000	666000000	6.60167e+08
CD630_13071	CD1305	+	0.406776	0.36568	0.796818	0.0980437	0.435176	0.584485	CD630_13071	Uncharacterized protein	136610000	130110000	100190000	1.22303e+08	211060000	164300000	262060000	2.12473e+08	142550000	141160000	212380000	1.65363e+08	152280000	147880000	186260000	162140000
CD630_13080	CD1305	+	0.088621	0.820083	-0.199697	0.67355	-0.0757879	0.955236	CD630_13080	Ribosomal protein L7Ae/L30e/S12e/Gadd45	113930000	133780000	185890000	1.44533e+08	143440000	126530000	107580000	125850000	148970000	129440000	133000000	1.37137e+08	158630000	149650000	152790000	153690000
CD630_13090	CD1305	+	0.110779	0.736511	0.277834	0.275744	0.0913395	0.876864	infB	Translation initiation factor IF-2	1413400000	1752000000	1443000000	1.53613e+09	1791100000	1843200000	1952800000	1.86237e+09	1462500000	1718400000	1728700000	1.63653e+09	1598000000	1600100000	1778100000	1.65873e+09
CD630_13100	CD1305	+	0.103329	0.872227	0.436901	0.301434	0.403759	0.572672	rbfA	Ribosome-binding factor A	153710000	223600000	188350000	1.88553e+08	228620000	234020000	303090000	2.55243e+08	238310000	202240000	307790000	2.49447e+08	184390000	168410000	254860000	2.02553e+08
CD630_13140	CD1314	+	0.0902381	0.910705	0.0836189	0.833491	0.349762	0.63407	truB	tRNA pseudouridine synthase B (EC 5.4.99.25) (tRNA pseudouridine(55) synthase) (Psi55 synthase) (tRNA pseudouridylate synthase) (tRNA-uridine isomerase)	370880000	329830000	352030000	3.50913e+08	437200000	330510000	347850000	3.71853e+08	437880000	335890000	567790000	4.47187e+08	406610000	276450000	437630000	3.73563e+08
CD630_13150	CD1314	+	0.252032	0.630701	0.344797	0.473161	-0.275991	0.942558	ribC	Riboflavin biosynthesis protein [Includes: Riboflavin kinase (EC 2.7.1.26) (Flavokinase); FMN adenylyltransferase (EC 2.7.7.2) (FAD pyrophosphorylase) (FAD synthase)]	15043000	51631000	44567000	3.70803e+07	44750000	36086000	60437000	47091000	NA	22563000	38685000	20416000	32845000	49548000	50082000	4.41583e+07
CD630_13160	CD1314	+	-0.235827	0.544097	-0.369342	0.276485	-0.0822654	0.888784	rpsO	30S ribosomal protein S15	6532800000	5390800000	6237300000	6.05363e+09	5474400000	3716200000	4868400000	4.68633e+09	7017200000	4042800000	6094300000	5718100000	5307800000	4107900000	6006500000	5.14073e+09
CD630_13170	0	+	0.55188	0.285456	-0.123597	0.887699	0.0361746	0.947932	CD630_13170	Uncharacterized protein DegV family	27070000	69985000	36337000	44464000	35900000	61105000	25435000	4.08133e+07	NA	56458000	34728000	3.03953e+07	57947000	63761000	73844000	65184000
CD630_13180	0	+	0.247077	0.405737	0.331251	0.243815	0.248326	0.698514	pnp	Polyribonucleotide nucleotidyltransferase (EC 2.7.7.8) (Polynucleotide phosphorylase) (PNPase)	1171000000	1250400000	1178700000	1.20003e+09	1355900000	1393800000	1779600000	1.50977e+09	1247100000	1239900000	1789300000	1.42543e+09	1351400000	1307700000	1613500000	1424200000
CD630_13200	CD1319	+	0.137386	0.778363	0.0126968	0.957419	0.194089	0.792157	CD630_13200	Putative peptidase, M16 family	291950000	201080000	254740000	2.49257e+08	290980000	213750000	249650000	251460000	316230000	211350000	327870000	285150000	293940000	210930000	317610000	274160000
CD630_13220	CD1319	+	0.0680226	0.855786	0.0967371	0.749921	-0.466561	0.436867	dapG	Aspartokinase (EC 2.7.2.4)	543790000	612790000	394200000	5.16927e+08	486410000	609880000	562040000	5.52777e+08	334460000	533120000	254700000	3.74093e+08	578050000	576250000	471350000	5.41883e+08
CD630_13240	CD1319	+	0.531702	0.117508	0.607727	0.062561	0.0364782	0.953291	ftsK	DNA FtsK/SpoIIIE translocase	53896000	83243000	62727000	66622000	95299000	117470000	91798000	1.01522e+08	60917000	79510000	64557000	68328000	89444000	106280000	93209000	96311000
CD630_13250	CD1319	+	0.372079	0.209158	0.301602	0.29064	-0.0139725	0.985325	selU	tRNA 2-selenouridine synthase	51560000	52628000	62543000	55577000	69441000	60681000	75376000	6.84993e+07	54527000	51246000	59351000	5.50413e+07	69623000	68690000	77473000	7.19287e+07
CD630_13260	CD1319	+	0.309463	0.261066	0.4139	0.110217	0.0577759	0.914566	rimO	Ribosomal protein S12 methylthiotransferase RimO (S12 MTTase) (S12 methylthiotransferase) (EC 2.8.4.4) (Ribosomal protein S12 (aspartate-C(3))-methylthiotransferase) (Ribosome maturation factor RimO)	186090000	152020000	172660000	1.70257e+08	225180000	228130000	227180000	226830000	184910000	173610000	173120000	1.77213e+08	215250000	200520000	217200000	210990000
CD630_13280	0	+	0.164153	0.618284	0.335435	0.319765	0.028332	0.984012	recA	Protein RecA (Recombinase A)	293300000	294360000	237760000	275140000	267290000	415940000	358250000	347160000	217860000	323640000	300290000	2.80597e+08	300880000	339560000	284450000	3.08297e+08
CD630_13290	0	0	0.159488	0.633506	0.302735	0.239628	-0.0207427	0.975607	rny	Ribonuclease Y (RNase Y) (EC 3.1.-.-)	226840000	255180000	216410000	232810000	306340000	279640000	275520000	2.87167e+08	226600000	223020000	238840000	2.29487e+08	237480000	294880000	247710000	2.60023e+08
CD630_13300	0	+	0.302418	0.346731	0.0893583	0.771122	0.159692	0.863677	CD630_13300	DNA helicase (EC 3.6.4.12)	103110000	116590000	129300000	1.16333e+08	113070000	130880000	127350000	1.23767e+08	92460000	137560000	159830000	129950000	131970000	134310000	164110000	1.43463e+08
CD630_13310	0	-	ON		ON		ON		sip3	Signal peptidase I (EC 3.4.21.89)	NA	NA	NA	NA	NA	19362000	20099000	1.31537e+07	NA	23457000	24711000	16056000	18240000	NA	24104000	1.41147e+07
CD630_13330	0	+	-0.33459	0.357491	-0.254411	0.502175	-0.366222	0.532871	CD630_13330	Putative phage tyrosine recombinase	71993000	105380000	73996000	8.37897e+07	67281000	79581000	63868000	7.02433e+07	58674000	78168000	58173000	65005000	68149000	67643000	63546000	66446000
CD630_13340	0	+	-0.124731	0.69047	-0.0336858	0.887465	0.296856	0.504262	purB	Adenylosuccinate lyase (ASL) (EC 4.3.2.2) (Adenylosuccinase)	2499200000	2766400000	2785100000	2.68357e+09	2591400000	2229900000	3043600000	2.62163e+09	2941800000	3471200000	3477000000	3.29667e+09	2486700000	2136100000	2761100000	2461300000
CD630_13350	0	+	0.155941	0.633141	0.306548	0.248976	0.200383	0.725518	CD630_13350	Transcriptional regulator, MarR family	454120000	433300000	459600000	4.49007e+08	525700000	567470000	572750000	5.55307e+08	522570000	563430000	461730000	515910000	538000000	491170000	471610000	500260000
CD630_13370	0	+	-0.1303	0.840321	-0.196161	0.778874	OFF		CD630_13370	Transcriptional regulator, RpiR family	NA	20196000	20707000	1.36343e+07	19794000	NA	15909000	11901000	NA	NA	NA	NA	23389000	16432000	16235000	1.86853e+07
CD630_13380	0	+	ON						malH2	maltose-6*-phosphate glucosidase	NA	NA	NA	NA	NA	NA	NA	NA	NA	NA	NA	NA	NA	112080000	61753000	5.79443e+07
CD630_13390	0	-	-0.395772	0.152572	-0.412577	0.111657	-0.19822	0.698514	aspB	Aminotransferase (EC 2.6.1.-)	5521600000	5144600000	4977100000	5.21443e+09	4255300000	3867700000	3629500000	3917500000	4988800000	4579500000	4066800000	4.54503e+09	3962400000	4341600000	3586200000	3963400000
CD630_13400	0	+	0.0629508	0.856406	0.301293	0.404989	0.334048	0.585124	galT	UDP-glucose---hexose-1-phosphate uridylyltransferase	82169000	42836000	61093000	6.20327e+07	80696000	67969000	80654000	7.64397e+07	87371000	74750000	72464000	78195000	63156000	58079000	73163000	6.47993e+07
CD630_13410	0	+	0.407393	0.346731	0.677921	0.0827519	0.357058	0.679077	exoA	Exodeoxyribonuclease (EC 3.1.11.2)	52453000	92965000	84156000	7.65247e+07	116350000	113060000	137870000	1.22427e+08	72213000	89918000	131910000	9.80137e+07	85206000	99175000	120100000	1.01494e+08
CD630_13430	0	+	-0.344548	0.289877	-0.261283	0.372527	0.0247004	0.974447	glnA	Glutamine synthetase (EC 6.3.1.2)	1632400000	1218200000	1544700000	1465100000	1331500000	1102600000	1233100000	1222400000	1701300000	1220100000	1549800000	1490400000	1236200000	975540000	1249800000	1.15385e+09
CD630_13440	0	-	0.682589	0.149122	0.639808	0.167919	0.0839718	0.901122	ugtP2	processive diacylglycerol beta-glucosyltransferase	38354000	45329000	69040000	5.09077e+07	87755000	82992000	67214000	7.93203e+07	51570000	50689000	59617000	5.39587e+07	78210000	81116000	85797000	8.17077e+07
CD630_13460	CD1345	+	-0.513091		-0.945237		0.790311		CD630_13460	putative membrane protein	NA	221030000	NA	7.36767e+07	144880000	107890000	91602000	1.14791e+08	89739000	208570000	848470000	3.8226e+08	104830000	231500000	128310000	154880000
CD630_13530	0	-	-0.2435	0.622505	-0.299664	0.449957	-0.0794981	0.955236	CD630_13530	Pyridoxal kinase (EC 2.7.1.35)	1130200000	692690000	1142800000	9.88563e+08	754120000	867370000	787960000	803150000	987310000	899430000	919950000	9.35563e+08	898600000	854130000	752370000	8.35033e+08
CD630_13550	0	+	-0.292615	0.511321	-0.0941154	0.790095	-0.0899005	0.876949	cspB	Cold shock protein CspB	17100000000	17558000000	20430000000	1.83627e+10	23300000000	13989000000	14320000000	17203000000	25360000000	13887000000	12513000000	1.72533e+10	19900000000	11317000000	13758000000	1.49917e+10
CD630_13560	0	0	-0.0895784	0.900945	0.127797	0.706349	0.164334	0.795814	CD630_13560	Putative CBS domain-containing protein	213370000	119960000	160170000	164500000	189500000	162110000	187600000	1.79737e+08	175250000	200790000	177000000	1.84347e+08	126500000	135110000	202180000	1.54597e+08
CD630_13570	0	-	-0.101613	0.86656	-0.0613876	0.916228	0.0898947	0.895514	CD630_13570	Peptidylprolyl isomerase (EC 5.2.1.8)	6762500000	4215800000	5001800000	5326700000	5554900000	4929100000	4830400000	5104800000	6869000000	4572100000	5566400000	5.66917e+09	5014800000	4708300000	5170200000	4.96443e+09
CD630_13600	0	-	0.242318	0.649245	OFF		-0.574809	0.732159	CD630_13600	Transcriptional regulator, Phage-type	38519000	NA	82613000	4.03773e+07	NA	NA	NA	NA	26246000	55079000	NA	2.71083e+07	71255000	80054000	63620000	71643000
CD630_13770	0	-	0.437246	0.209158	0.733041	0.0529455	0.60297	0.247406	CD630_13770	Putative membrane protein	108810000	133030000	123340000	1.21727e+08	182360000	172540000	252080000	2.02327e+08	183840000	167160000	203650000	1.84883e+08	157930000	162350000	174180000	164820000
CD630_13780	0	-	ON		ON		ON		CD630_13780	Transcriptional regulator, Phage-type	NA	NA	NA	NA	21191000	34529000	23403000	2.63743e+07	NA	22426000	20846000	14424000	NA	27389000	18771000	1.53867e+07
CD630_13820	0	+	0.260089	0.651846	0.224928	0.592008	-0.101846	0.901361	glpK2	Glycerol kinase (EC 2.7.1.30) (ATP:glycerol 3-phosphotransferase) (Glycerokinase) (GK)	41101000	66079000	41778000	4.96527e+07	46042000	75953000	52095000	58030000	34423000	64251000	40131000	4.62683e+07	48332000	83078000	46975000	5.94617e+07
CD630_13830	0	-	0.376017	0.18852	0.272052	0.39881	0.431725	0.342876	CD630_13830	Transcriptional regulator, GntR family	302600000	377300000	343160000	341020000	329700000	467890000	437780000	411790000	419540000	459310000	501100000	4.59983e+08	432000000	442770000	452910000	442560000
CD630_13840	CD1384	+	-0.250226	0.544479	-0.362002	0.287405	-0.272534	0.673882	pxpA	5-oxoprolinase subunit A (5-OPase subunit A) (EC 3.5.2.9) (5-oxoprolinase (ATP-hydrolyzing) subunit A)	521850000	360660000	484900000	4.55803e+08	314890000	316860000	432210000	3.54653e+08	373740000	318370000	439920000	3.77343e+08	328310000	388960000	432400000	3.83223e+08
CD630_13850	CD1384	+			ON		ON		CD630_13850	Probable transporter	NA	NA	NA	NA	36280000	17249000	34433000	2.93207e+07	30516000	21481000	47627000	33208000	NA	NA	NA	NA
CD630_13860	CD1384	+	-0.24487	0.607964	0.120396	0.800709	-0.103796	0.889958	kipI	kinase A inhibitor	558600000	471370000	454640000	494870000	555650000	454640000	603530000	537940000	443880000	365450000	572220000	4.60517e+08	369380000	310860000	572610000	4.17617e+08
CD630_13890	0	+	0.12246	0.831085	0.236008	0.498011	0.28904	0.695542	CD630_13890	L-ala-D / L-glu epimerase	2120300000	1495900000	2200500000	1938900000	2198100000	1881400000	2771000000	2283500000	2244500000	1801600000	3060900000	2369000000	2025100000	1621300000	2685600000	2.11067e+09
CD630_13910	0	+	0.189786	0.671653	0.397928	0.252173	0.447109	0.438153	CD630_13910	Putative hydrolase, CocE/NonD family	151070000	118370000	153620000	141020000	163520000	154470000	239440000	185810000	161880000	157620000	257260000	1.92253e+08	157410000	124150000	200980000	1.60847e+08
CD630_13920	0	-	0.315649	0.593617	0.569815	0.278874	0.601358	0.45096	CD630_13920	Putative endoribonuclease	1918800000	980230000	2187700000	1.69558e+09	3585400000	1905700000	2059300000	2516800000	3137200000	1672700000	2907400000	2.57243e+09	2315400000	1448100000	2567300000	2.11027e+09
CD630_13940	0	+	0.0676957	0.845074	0.161901	0.662274	0.0549038	0.921175	CD630_13940	Putative NAD(P)-binding oxidoreductase,GFO/IDH/MOCA family	544230000	397460000	442950000	4.61547e+08	409020000	604320000	535740000	516360000	438320000	505730000	494300000	479450000	480880000	501640000	468640000	483720000
CD630_13960	0	-	-0.47467	0.621113	-0.446992	0.588006	-0.749291	0.492106	CD630_13960	Putative amino acid amidase	69322000	127980000	46181000	81161000	72035000	61111000	45466000	5.95373e+07	47843000	51073000	45931000	4.82823e+07	53048000	68818000	53352000	58406000
CD630_13970	0	-	0.272506	0.675777	0.645078	0.245202	0.385617	0.780559	CD630_13970	TsaA-like protein	23546000	20346000	NA	1.46307e+07	34521000	24089000	44349000	3.43197e+07	24328000	20567000	41117000	2.86707e+07	25359000	21958000	32209000	2.65087e+07
CD630_13990	0	+	0.0528959	0.906622	-0.194731	0.508983	0.0331221	0.960146	CD630_13990	Putative muramoyltetrapeptide carboxypeptidase,S66 family (EC 3.4.17.13)	353410000	309810000	355120000	3.39447e+08	306970000	304650000	278140000	2.96587e+08	341920000	329560000	370510000	347330000	339380000	329560000	387430000	3.52123e+08
CD630_14000	0	+	0.183429	0.703937	0.225322	0.496373	0.345694	0.489483	CD630_14000	Uncharacterized protein	495540000	408860000	430980000	4.45127e+08	514690000	424700000	621720000	520370000	538870000	488060000	670020000	565650000	401680000	461760000	652990000	5.05477e+08
CD630_14010	0	-	0.499285	0.115865	0.431366	0.169867	0.0725751	0.902797	CD630_14010	Putative isochorismatase (EC 3.-.-.-)	304910000	301080000	256740000	2.87577e+08	344070000	459590000	359740000	387800000	298890000	308610000	299740000	3.02413e+08	380550000	432230000	406700000	4.06493e+08
CD630_14030	0	+	0.253285	0.611925	0.37886	0.310161	-0.170094	0.836305	CD630_14030	Putative synthetase	19167000	29236000	19699000	2.27007e+07	26046000	33979000	28529000	29518000	14122000	24494000	21912000	20176000	22022000	33098000	26052000	2.70573e+07
CD630_14040	0	+	-0.400769		-1.2986	0.0352912	-0.826069	0.222788	CD630_14040	Putative oligopeptide transporter	27887000	34250000	35453000	32530000	NA	16942000	9506300	8816100	17953000	23926000	13168000	18349000	NA	24640000	NA	8.21333e+06
CD630_14041	0	+	OFF		-0.370034	0.573146	-0.537949		pqqD	putative coenzyme PQQ synthesis protein D	NA	39971000	42085000	27352000	25937000	37555000	NA	21164000	NA	28258000	NA	9.41933e+06	NA	NA	NA	NA
CD630_14050	CD1405	-	0.18256	0.633648	0.301523	0.395708	-0.252272	0.774947	CD630_14050	ABC-type transport system, ATP-binding protein (EC 3.6.3.-)	47145000	69420000	37717000	5.14273e+07	50974000	74802000	64368000	6.33813e+07	30740000	53462000	45329000	43177000	51267000	67227000	56600000	5.83647e+07
CD630_14080	CD1405	-	-0.257567	0.407276	-0.178169	0.572559	-0.126477	0.836305	ddl	D-alanine--D-alanine ligase (EC 6.3.2.4) (D-Ala-D-Ala ligase) (D-alanylalanine synthetase)	206200000	168730000	204450000	1.93127e+08	178680000	159200000	174190000	170690000	176560000	148880000	205310000	1.76917e+08	170000000	144930000	169720000	161550000
CD630_14090	0	+	0.238149	0.544479	0.289908	0.41159	-0.0877945	0.902797	cinA	Putative competence-damage inducible protein	55710000	67880000	52325000	5.86383e+07	57684000	76912000	80471000	71689000	53054000	61468000	51007000	5.51763e+07	60660000	79271000	67557000	6.91627e+07
CD630_14100	0	+	0.120169	0.706231	-0.0617308	0.887699	0.181236	0.767229	CD630_14100	Putative hydrolase, HAD superfamily, subfamily IIB (EC 3.1.3.-)	289500000	200140000	209400000	2.33013e+08	212990000	203170000	253600000	2.23253e+08	237450000	244720000	310440000	2.64203e+08	264560000	242710000	252490000	2.53253e+08
CD630_14120	0	-	0.126921	0.884578	OFF		OFF		CD630_14120	Transcriptional regulator, sigma-54-dependent	NA	11862000	11822000	7.89467e+06	NA	NA	NA	NA	NA	NA	NA	NA	13274000	12588000	NA	8.62067e+06
CD630_14140	0	-	ON		ON		ON		CD630_14140	Putative oxidoreductase, Fe-S subunit	NA	NA	NA	NA	NA	96630000	107440000	6.80233e+07	NA	108800000	105290000	7.13633e+07	87079000	NA	112180000	6.64197e+07
CD630_14170	0	+	-0.355325	0.270682	-0.633912	0.0521455	-0.218426	0.729557	CD630_14170	Putative ATP-binding protein	702550000	616950000	525520000	6.15007e+08	482700000	365750000	340530000	3.96327e+08	673940000	541950000	369910000	528600000	486610000	470430000	485200000	4.80747e+08
CD630_14210	CD1419	-	-0.152248	0.861919	-0.251337	0.728375	OFF		CD630_14210	Putative diguanylate kinase signaling protein (EC 2.7.7.65)	NA	16564000	18812000	11792000	13873000	15847000	NA	9.90667e+06	NA	NA	NA	NA	17489000	14344000	NA	10611000
CD630_14220	0	+	0.164767	0.975447	0.986823		0.722841	0.503879	CD630_14220	Transcriptional regulator, MerR family	25832000	20345000	21137000	22438000	NA	NA	44468000	1.48227e+07	52309000	18682000	40106000	3.70323e+07	25096000	12341000	38021000	2.51527e+07
CD630_14280	0	-			ON				CD630_14280	Transcriptional regulator, hxlR family	NA	NA	NA	NA	NA	19447000	14015000	11154000	NA	15266000	NA	5.08867e+06	NA	NA	NA	NA
CD630_14320	0	0					-0.310364		CD630_14320	Putative ribonuclease	NA	31084000	NA	1.03613e+07	NA	NA	NA	NA	19303000	18560000	37339000	2.50673e+07	NA	NA	NA	NA
CD630_14350	CD1434	+	0.113975	0.839494	0.274864	0.570103	0.112763	0.933172	CD630_14350	Uncharacterized protein	58445000	50254000	46423000	5.17073e+07	63889000	50201000	73589000	6.25597e+07	48420000	63402000	NA	37274000	54733000	51985000	61156000	55958000
CD630_14360	CD1434	+	0.450834	0.193916	0.596767	0.0807579	0.533757	0.309501	CD630_14360	Putative hydrolase	48537000	61481000	63062000	5.76933e+07	92873000	73158000	95722000	87251000	85728000	74225000	90614000	8.35223e+07	83368000	71831000	81372000	78857000
CD630_14380	0	+	0.225689	0.638273	0.481735	0.466103	0.391545	0.7609	CD630_14380	Putative TPR repeat-containing protein	50868000	36168000	39559000	4.21983e+07	34417000	55794000	86569000	5.89267e+07	32548000	53543000	79976000	5.53557e+07	49848000	41388000	56796000	49344000
CD630_14420	0	+	0.0927005	0.81869	0.138937	0.681146	0.0953439	0.876245	CD630_14420	Putative MORN repeat-containing protein	22275000	34269000	36518000	3.10207e+07	35710000	30431000	36329000	3.41567e+07	31769000	32844000	34807000	33140000	31008000	30632000	37598000	3.30793e+07
CD630_14430	CD1443	+			ON				CD630_14430	Putative Ca++-chelating serine protease,SCP-like extracellular domain protein	NA	NA	NA	NA	60812000	68003000	72381000	6.70653e+07	NA	NA	NA	NA	NA	NA	NA	NA
CD630_14450	CD1443	+	-0.218439	0.622505	-0.33655	0.358256	-0.274086	0.691208	pabA	aminodeoxychorismate synthase, component 2	173450000	188640000	225220000	195770000	164290000	128790000	172030000	1.55037e+08	141240000	175750000	168700000	1.61897e+08	150590000	187860000	166340000	1.68263e+08
CD630_14460	CD1443	+	0.283234	0.572946	0.246939	0.547983	-0.307403	0.765255	pabB	aminodeoxychorismate synthase, component 1	23293000	50023000	28823000	3.40463e+07	32661000	42881000	45665000	4.04023e+07	17477000	46079000	18982000	2.75127e+07	38456000	52110000	33729000	4.14317e+07
CD630_14470	CD1443	+	0.108748	0.861919	-0.114145	0.832277	0.126128	0.865287	pabC	aminodeoxychorismate lyase	27809000	29601000	41604000	3.30047e+07	27790000	28340000	35352000	30494000	37207000	32572000	38281000	36020000	43752000	28593000	34421000	3.55887e+07
CD630_14490	CD1443	+	0.0287785	0.913841	-0.574682	0.120998	0.0246388	0.953291	folE	GTP cyclohydrolase 1 (EC 3.5.4.16) (GTP cyclohydrolase I) (GTP-CH-I)	786320000	518530000	484410000	596420000	362520000	399920000	438930000	4.00457e+08	696680000	547150000	576250000	6.06693e+08	668100000	537460000	619750000	6.08437e+08
CD630_14500	CD1443	+	0.699891	0.0477873	-0.0330548	0.930998	0.220533	0.78765	folP	Dihydropteroate synthase (DHPS) (EC 2.5.1.15) (Dihydropteroate pyrophosphorylase)	240130000	311400000	247980000	2.66503e+08	231980000	289010000	260410000	2.60467e+08	236330000	402820000	292410000	310520000	383670000	501360000	413680000	4.32903e+08
CD630_14510	CD1443	+	-0.0484952	0.984576	-0.131173	0.84038	-0.1093	0.947932	folB	7,8-dihydroneopterin aldolase (EC 4.1.2.25)	816750000	466790000	783280000	688940000	731980000	646980000	508230000	6.29063e+08	562460000	691290000	662270000	6.38673e+08	708440000	560090000	729970000	6.66167e+08
CD630_14520	CD1443	+	0.0634239	0.849829	-0.36745	0.523715	-0.0538713	0.991719	folK	2-amino-4-hydroxy-6-hydroxymethyldihydropteridinepyrophosphokinase (EC 2.7.6.3)	254510000	128820000	135330000	1.72887e+08	138910000	138060000	125070000	1.34013e+08	149090000	200660000	149900000	166550000	155440000	197050000	189480000	1.80657e+08
CD630_14530	CD1443	+	0.204722	0.745609	-0.229268	0.508974	0.0186844	0.986553	aroF	3-deoxy-7-phosphoheptulonate synthase	125460000	138830000	107010000	1.23767e+08	111740000	94614000	110390000	1.05581e+08	110410000	151740000	113990000	125380000	113060000	119860000	194990000	1.42637e+08
CD630_14540	CD1454	0	0.977546	0.0315068	0.782534	0.0417956	0.386577	0.532799	dnaG	DNA primase (EC 2.7.7.-)	28092000	43446000	26432000	3.26567e+07	61399000	48457000	58667000	5.61743e+07	33456000	44409000	50210000	4.26917e+07	54560000	69975000	68379000	6.43047e+07
CD630_14550	CD1454	+	0.432019	0.184576	0.53801	0.147868	0.999641	0.0691831	sigA1	RNA polymerase sigma factor SigA	164230000	241790000	176100000	194040000	210970000	291990000	342260000	281740000	322220000	376580000	465150000	3.87983e+08	253390000	280080000	251880000	2.61783e+08
CD630_14560	CD1454	+	0.376245	0.346731	0.280945	0.416993	0.445318	0.506103	CD630_14560	Putative SAM-dependent methyltransferase	64691000	52384000	67561000	6.15453e+07	88923000	59800000	75608000	74777000	102450000	56725000	92228000	83801000	89361000	59930000	90359000	7.98833e+07
CD630_14570	CD1454	+	0.298442	0.333618	0.180415	0.497816	0.283424	0.53929	CD630_14570	GTP cyclohydrolase 1 type 2 homolog	309920000	255470000	264580000	2.76657e+08	310790000	325950000	303790000	313510000	374690000	309050000	326400000	3.36713e+08	387980000	305740000	326990000	3.40237e+08
CD630_14580	CD1454	+	-0.106291	0.872227	-0.426549	0.350168	-0.0599925	0.955236	wrbA	Putative flavodoxin protein	188140000	146210000	131390000	1.55247e+08	141960000	92209000	112360000	1.1551e+08	155500000	160620000	130650000	1.48923e+08	151600000	135380000	145680000	144220000
CD630_14590	0	-	0.18128	0.659633	0.25559	0.409645	-0.201144	0.768456	CD630_14590	Putative 5-nitroimidazole antibiotic resistance protein	356070000	463600000	332250000	3.83973e+08	418620000	519830000	436740000	4.58397e+08	284710000	393580000	323720000	3.34003e+08	388650000	530520000	386980000	4.35383e+08
CD630_14680	0	+	0.0193285	0.936319	0.0331402	0.877513	0.0126365	0.958346	CD630_14680	Putative iron-sulfur protein	30561000	53951000	32113000	38875000	42838000	32676000	43821000	3.97783e+07	32004000	43032000	42615000	39217000	30732000	42089000	45377000	3.93993e+07
CD630_14690	0	-	-1.21909	0.153472	-0.780056	0.198865	-1.19856	0.224604	cwp20	Putative cell surface protein putative penicillin-binding protein cwp20	43736000	80629000	47993000	5.74527e+07	17036000	75574000	7761700	3.34572e+07	12900000	54617000	7581300	2.50328e+07	20608000	49008000	4421000	24679000
CD630_14740	0	+	-0.22302	0.584366	0.000928635	0.843771	-0.454971	0.494573	rbr2	reverse rubrerythrin	5397300000	5070300000	3820600000	4.76273e+09	7196200000	4524600000	2576600000	4765800000	5202300000	1874000000	3347300000	3.47453e+09	4750100000	3588000000	3903600000	4.08057e+09
CD630_14750	0	0	0.446993	0.453326	0.121814		0.108015	0.888784	CD630_14750	Putative hydrolase	26774000	38905000	28167000	31282000	NA	34038000	NA	11346000	33046000	32236000	35860000	33714000	35956000	49331000	NA	28429000
CD630_14780	CD1477	+			0.363027				feoA1	Ferrous iron transport protein	13683000	NA	NA	4561000	11568000	23628000	NA	11732000	NA	NA	NA	NA	NA	NA	NA	NA
CD630_14790	CD1477	+			ON				feoB1	Ferrous iron transport protein B	NA	NA	NA	NA	17097000	22884000	NA	13327000	NA	NA	NA	NA	NA	NA	NA	NA
CD630_14810	CD1481	0	-0.0843209	0.945713	-0.597638	0.329663	-0.722951	0.3475	CD630_14810	Putative tryptophan RNA-binding attenuation protein	88059000	125980000	68937000	9.43253e+07	NA	84205000	40462000	4.15557e+07	62193000	64988000	44262000	5.71477e+07	93633000	95102000	78176000	8.89703e+07
CD630_14840	CD1481	+	0.189797	0.658303	-0.879446	0.0196162	0.0991269	0.884448	ssuA	ABC-type transport system,alkanesulfonates-family extracellular solute-binding protein	198080000	206890000	159810000	188260000	91031000	117530000	98440000	1.02334e+08	185610000	234840000	184500000	201650000	234910000	240890000	168390000	214730000
CD630_14890	CD1489	+	0.753712	0.106419	1.15543	0.0140165	0.857362	0.222788	metN	ABC-type transport system, methionine-specific ATP-binding protein	60015000	60695000	95545000	72085000	155970000	133690000	192050000	160570000	127230000	97464000	167100000	130598000	126560000	93903000	144170000	1.21544e+08
CD630_14900	CD1489	+	-0.0605239	0.889274	-0.119728		0.101648	0.985325	metI	ABC-type transport system, methionine-specific permease	NA	37851000	50699000	2.95167e+07	NA	40749000	NA	13583000	NA	27128000	67886000	3.16713e+07	23290000	55196000	48882000	42456000
CD630_14910	CD1489	+	0.143787	0.633506	0.193991	0.473572	0.416537	0.353221	metQ	ABC-type transport system, methionine-specific substrate-binding lipoprotein	344220000	306700000	310420000	3.20447e+08	349250000	344260000	406190000	3.66567e+08	444900000	370490000	467730000	4.27707e+08	349120000	363380000	349590000	354030000
CD630_14940	0	0	-0.0958823	0.840321	-0.429912	0.249838	-0.312559	0.645623	CD630_14940	Transcriptional regulator, HTH-type	1183500000	1123100000	1350000000	1.21887e+09	919860000	985820000	808640000	9.04773e+08	1276800000	934590000	732950000	9.81447e+08	1294100000	1199400000	927980000	1.14049e+09
CD630_14950	0	+	0.46178	0.19576	0.241485	0.502175	-0.0608773	0.914566	proC	Pyrroline-5-carboxylate reductase (P5C reductase) (P5CR) (EC 1.5.1.2) (PCA reductase)	381410000	446920000	307950000	378760000	406840000	526180000	410300000	4.47773e+08	264570000	492700000	332060000	363110000	583020000	522580000	459330000	5.21643e+08
CD630_14960	0	-	0.0227743	0.920644	-0.0221388	0.99552	0.0560386	0.902797	CD630_14960	Uncharacterized protein	864390000	530030000	655710000	6.83377e+08	633120000	632520000	753270000	672970000	776800000	669990000	684540000	7.10443e+08	780900000	645090000	656760000	694250000
CD630_14970	0	+	-0.174343	0.857105	-0.0743332	0.986818	0.15932	0.800756	CD630_14970	Uncharacterized protein	1111300000	554720000	612400000	7.59473e+08	706950000	806670000	650380000	7.21333e+08	901910000	811770000	830770000	848150000	498740000	668390000	851940000	6.73023e+08
CD630_14980	0	+	1.24636	0.124629	0.533163		1.44829	0.12494	sigA2	RNA polymerase sigma factor	14354000	25588000	NA	13314000	NA	28900000	NA	9.63333e+06	48068000	48096000	67329000	5.44977e+07	39835000	71661000	30643000	4.73797e+07
CD630_15020	CD1500	+	0.0860309	0.826382	0.0389068	0.917415	0.0898762	0.892766	deoC	Deoxyribose-phosphate aldolase (DERA) (EC 4.1.2.4) (2-deoxy-D-ribose 5-phosphate aldolase) (Phosphodeoxyriboaldolase) (Deoxyriboaldolase)	2126200000	1903100000	2006900000	2.01207e+09	1851800000	1948500000	2400900000	2.06707e+09	2490100000	1983500000	1950600000	2141400000	2257300000	1887700000	2262100000	2135700000
CD630_15100	0	-	-1.11855	0.00585029	-1.08493	0.00699703	-0.661484	0.201806	CD630_15100	LUD-like protein	276510000	286720000	296840000	286690000	119510000	149260000	136680000	135150000	192660000	202100000	149000000	1.81253e+08	134720000	152220000	109170000	1.32037e+08
CD630_15120	CD1512	-	-0.0159404	0.982937	0.302802	0.545319	0.257425	0.760624	panC	Pantothenate synthetase (PS) (EC 6.3.2.1) (Pantoate--beta-alanine ligase) (Pantoate-activating enzyme)	45570000	31070000	35025000	3.72217e+07	49389000	32366000	55988000	4.59143e+07	45366000	36077000	52035000	4.44927e+07	36499000	29910000	44029000	3.68127e+07
CD630_15130	CD1512	-	0.102966	0.839494	0.26848	0.570516	0.192864	0.818614	panB	3-methyl-2-oxobutanoate hydroxymethyltransferase (EC 2.1.2.11) (Ketopantoate hydroxymethyltransferase) (KPHMT)	106200000	70438000	99506000	92048000	94066000	100840000	137720000	1.10875e+08	96010000	89461000	130170000	1.05214e+08	95635000	92298000	108640000	9.88577e+07
CD630_15140	CD1512	-	0.825418		0.401019		1.20025		CD630_15140	Uncharacterized protein	140980000	NA	NA	4.69933e+07	216660000	267720000	74087000	1.86156e+08	224950000	351570000	395310000	3.23943e+08	226100000	302390000	220980000	2.49823e+08
CD630_15190	0	-	-0.0822385	0.855786	-0.157354	0.652364	-0.209278	0.760624	CD630_15190	Putative acyltransferase	287840000	227610000	243270000	2.52907e+08	211290000	213450000	255580000	2.26773e+08	241010000	195110000	220150000	2.18757e+08	221210000	214790000	280680000	2.38893e+08
CD630_15210	0	+	0.0999554	0.828282	0.243905	0.473572	-0.0134226	0.983349	tyrS	Tyrosine--tRNA ligase (EC 6.1.1.1) (Tyrosyl-tRNA synthetase) (TyrRS)	393060000	576750000	441530000	4.70447e+08	449470000	546590000	675240000	557100000	357440000	511770000	529060000	466090000	403080000	581750000	527760000	5.04197e+08
CD630_15220	0	-	0.315921	0.406254	0.456386	0.185643	0.321023	0.691208	pgdA1	putative peptidoglycan-N-acetylglucosamine deacetylase	67001000	75157000	103910000	8.20227e+07	110010000	100940000	126680000	1.12543e+08	101870000	80442000	125080000	102464000	98488000	88509000	119310000	1.02102e+08
CD630_15240	CD1524	+	-0.221116	0.508284	-0.139564	0.677287	-0.105274	0.876245	rbr3	reverse rubrerythrin	9547500000	6978100000	7985600000	8170400000	7457700000	8458800000	6334600000	7.41703e+09	6957600000	8440700000	7388000000	7.59543e+09	6887200000	7080500000	7060500000	7009400000
CD630_15250	CD1524	+	ON						CD630_15250	Putative iron-sulfur protein	NA	NA	NA	NA	NA	37353000	NA	12451000	NA	NA	NA	NA	14382000	23714000	NA	1.26987e+07
CD630_15260	CD1524	+	0.0421902	0.889312	0.0781482	0.800709	-0.0431932	0.960146	pyrC	Dihydroorotase (DHOase) (EC 3.5.2.3)	1035300000	808210000	652800000	8.32103e+08	806240000	1037300000	791720000	878420000	794550000	974880000	653250000	807560000	843520000	940540000	786330000	8.56797e+08
CD630_15270	CD1527	-	ON		ON		ON		CD630_15270	ABC-type transport system, permease	NA	NA	NA	NA	36611000	27748000	37283000	3.38807e+07	33652000	21852000	27807000	2.77703e+07	NA	23359000	34082000	19147000
CD630_15280	CD1527	-	0.300389	0.485824	0.450284	0.250674	0.201519	0.78765	CD630_15280	ABC-type transport system, ATP-binding protein (EC 3.6.3.-)	25876000	36167000	31621000	3.12213e+07	38309000	40365000	49300000	42658000	32147000	35438000	40120000	3.59017e+07	33881000	38825000	42639000	3.84483e+07
CD630_15290	CD1527	-	0.461572	0.220065	0.916314	0.0126612	0.765412	0.174079	CD630_15290	ABC-type transport system, permease	76684000	85143000	75858000	7.92283e+07	139440000	132850000	176290000	1.49527e+08	108140000	125130000	170760000	1.34677e+08	90252000	100100000	136950000	1.09101e+08
CD630_15340	0	+	-0.217283	0.428997	-0.245646	0.328958	-0.134445	0.797754	ggt	Gamma-glutamyltranspeptidase (EC 2.3.2.2) // cephalosporin acylase	160150000	143230000	148070000	1.50483e+08	125390000	132970000	122410000	1.26923e+08	132000000	139690000	139590000	1.37093e+08	135600000	128210000	124520000	1.29443e+08
CD630_15350	0	-	0.267708	0.338449	0.552594	0.0902523	0.414785	0.526772	sseA	3-mercaptopyruvate sulfurtransferase (EC 2.8.1.2)	350830000	312250000	308850000	3.23977e+08	419240000	405090000	601220000	4.75183e+08	305340000	413950000	576390000	4.31893e+08	368740000	372370000	428990000	3.90033e+08
CD630_15360	0	+	-0.599082	0.129692	-1.07008	0.0132479	-0.583298	0.332531	nfnA	NADH-dependent reduced ferredoxin:NADP+ oxidoreductase, subunit alpha	2290100000	2501800000	2565100000	2.45233e+09	1135400000	1579800000	788890000	1168030000	1984500000	2018200000	907630000	1.63678e+09	1730100000	2088000000	1038800000	1.61897e+09
CD630_15370	0	+	-0.520544	0.141301	-0.89698	0.0218981	-0.422899	0.45096	nfnB	NADH-dependent reduced ferredoxin:NADP+ oxidoreductase, subunit beta	2393500000	2835700000	2051300000	2.42683e+09	1030600000	1728200000	1150900000	1.30323e+09	1412400000	2723300000	1295000000	1.81023e+09	1612200000	2078500000	1384600000	1.69177e+09
CD630_15420	CD1539	+	0.710699	0.0744622	0.649934	0.0702368	-0.0649003	0.938437	CD630_15420	Fic family protein	85496000	147810000	102690000	1.11999e+08	158040000	204060000	165110000	1.75737e+08	71896000	145340000	103980000	107072000	180230000	195930000	173730000	1.83297e+08
CD630_15431	0	+	0.324265	0.558886	OFF		0.600035	0.431964	CD630_15431	Uncharacterized protein	90410000	44113000	61972000	6.54983e+07	NA	NA	NA	NA	74578000	115380000	107880000	9.92793e+07	74567000	68340000	103110000	8.20057e+07
CD630_15461	0	0	0.423292	0.462955	0.503996	0.274841	0.542603	0.425918	CD630_15461	Uncharacterized protein	110970000	79538000	116550000	1.02353e+08	183090000	116250000	136110000	145150000	155170000	119570000	172520000	1.49087e+08	110330000	111840000	189590000	1.37253e+08
CD630_15470	CD1547	+	-0.134924	0.659633	-0.12231	0.6665	-0.12303	0.814293	hisZ	ATP phosphoribosyltransferase regulatory subunit (EC 6.1.1.21)	197610000	208200000	205620000	203810000	196710000	184130000	180890000	1.87243e+08	197370000	163400000	200680000	187150000	179940000	188650000	188250000	1.85613e+08
CD630_15480	CD1547	+	0.0725962	0.855786	0.0801158	0.809677	0.00410245	0.991719	hisG	ATP phosphoribosyltransferase (ATP-PRT) (ATP-PRTase) (EC 2.4.2.17)	138560000	142220000	119550000	1.33443e+08	134840000	161770000	126580000	1.41063e+08	120180000	137840000	143450000	1.33823e+08	137700000	153000000	130290000	140330000
CD630_15490	CD1547	+	0.0471515	0.920355	-0.0448384	0.879794	0.00284413	0.992044	hisC	Histidinol-phosphate aminotransferase (EC 2.6.1.9) (Imidazole acetol-phosphate transaminase)	244760000	215000000	219290000	226350000	198550000	225080000	234640000	2.19423e+08	212400000	223260000	244730000	2.26797e+08	223430000	209470000	268710000	233870000
CD630_15500	CD1547	+	-0.4647	0.314148	-0.14261	0.805371	-0.104937	0.934278	hisB	Imidazoleglycerol-phosphate dehydratase (IGPD) (EC 4.2.1.19)	772100000	465900000	578700000	6.05567e+08	536480000	521420000	587810000	548570000	556600000	483500000	649150000	5.63083e+08	504470000	429070000	382880000	4.38807e+08
CD630_15510	CD1547	+	-0.176504	0.633648	-0.220063	0.487782	-0.331043	0.530093	hisH	Imidazole glycerol phosphate synthase subunit HisH (EC 4.3.2.10) (IGP synthase glutaminase subunit) (EC 3.5.1.2) (IGP synthase subunit HisH) (ImGP synthase subunit HisH) (IGPS subunit HisH)	362620000	427750000	340100000	3.76823e+08	327690000	384720000	258130000	3.23513e+08	280500000	376150000	242030000	299560000	320830000	370010000	309450000	333430000
CD630_15520	CD1547	+	0.0842069	0.839494	0.0335882	0.883124	-0.232571	0.760624	hisA	1-(5-phosphoribosyl)-5-[(5-phosphoribosylamino)methylideneamino] imidazole-4-carboxamide isomerase (EC 5.3.1.16) (Phosphoribosylformimino-5-aminoimidazole carboxamide ribotide isomerase)	399030000	398360000	257600000	3.51663e+08	356900000	407290000	315650000	3.59947e+08	248400000	402220000	247300000	2.99307e+08	372420000	430340000	315640000	372800000
CD630_15530	CD1547	+	0.206955	0.638273	0.242212	0.589868	-0.0670778	0.888784	hisF	Imidazole glycerol phosphate synthase subunit HisF (EC 4.3.2.10) (IGP synthase cyclase subunit) (IGP synthase subunit HisF) (ImGP synthase subunit HisF) (IGPS subunit HisF)	274170000	307860000	230420000	2.70817e+08	227520000	419170000	314280000	3.20323e+08	181010000	359490000	235040000	2.58513e+08	279730000	398890000	259150000	312590000
CD630_15540	CD1547	+	-0.0761972	0.855786	-0.166011	0.592008	-0.265219	0.616998	hisI	Histidine biosynthesis bifunctional protein HisIE [Includes: Phosphoribosyl-ATP pyrophosphatase (PRA-PH) (EC 3.6.1.31); Phosphoribosyl-AMP cyclohydrolase (PRA-CH) (EC 3.5.4.19)]	353060000	445800000	372480000	3.90447e+08	391190000	395960000	256870000	3.48007e+08	338250000	370560000	265830000	324880000	393630000	409270000	308180000	370360000
CD630_15550	0	0	0.164982	0.856406	0.27323	0.777133	0.491727	0.642974	steT1	serine / threonine exchanger	29980000	33139000	NA	2.10397e+07	28167000	NA	48113000	2.54267e+07	43023000	33410000	56697000	4.43767e+07	NA	37968000	32798000	2.35887e+07
CD630_15560	CD1556	+	-0.44371	0.534708	0.0638357	0.876362	-0.450362		CD630_15560	Putative polysaccharide deacetylase	28454000	NA	49602000	2.60187e+07	32089000	48467000	41825000	4.07937e+07	NA	NA	28563000	9521000	26703000	27618000	31764000	28695000
CD630_15570	CD1556	+	0.626535	0.156594	0.856093	0.0672027	0.641668	0.411315	CD630_15570	Peptidylprolyl isomerase (EC 5.2.1.8)	50369000	35265000	29787000	3.84737e+07	59115000	65488000	84324000	6.96423e+07	42613000	58662000	78797000	60024000	60572000	60450000	57171000	5.93977e+07
CD630_15610	CD1556	+	0.74704	0.149122	1.01439	0.0487193	-0.261224	0.904956	CD630_15610	Putative xanthine dehydrogenase accessory factor	45681000	24869000	18636000	2.97287e+07	54849000	56570000	68741000	6.00533e+07	23528000	26082000	NA	1.65367e+07	45867000	55056000	48762000	49895000
CD630_15650	0	+	ON						ilvC	Ketol-acid reductoisomerase (NADP(+)) (KARI) (EC 1.1.1.86) (Acetohydroxy-acid isomeroreductase) (AHIR) (Alpha-keto-beta-hydroxylacyl reductoisomerase) (Ketol-acid reductoisomerase type 1) (Ketol-acid reductoisomerase type I)	NA	NA	NA	NA	NA	NA	NA	NA	NA	NA	NA	NA	13973000	16906000	NA	10293000
CD630_15730	0	+	0.393373	0.559659	0.273122	0.724149	0.154149		CD630_15730	Transcriptional regulator, HTH-type	NA	22925000	25450000	16125000	24092000	40176000	23418000	2.92287e+07	NA	26915000	NA	8.97167e+06	24854000	38795000	31659000	3.17693e+07
CD630_15760	CD1575	+	0.60776	0.348583	0.271505	0.508905	-0.12128	0.936765	CD630_15760	Putative esterase, SGNH hydrolase-type	52631000	98764000	37211000	6.28687e+07	67059000	79720000	80881000	7.58867e+07	68533000	76801000	28065000	5.77997e+07	81070000	110540000	NA	63870000
CD630_15770	CD1575	+	-0.0827386	0.815696	-0.185863	0.472842	-0.0889745	0.876245	pgm	Alpha-phosphoglucomutase (EC 5.4.2.2)	461730000	406420000	443020000	4.37057e+08	377480000	408100000	367100000	3.84227e+08	413550000	433900000	385300000	4.10917e+08	454480000	397800000	385810000	4.12697e+08
CD630_15790	0	+					ON		CD630_15790	Two-component sensor histidine kinase,sporulation-associated spo0A (EC 2.7.13.3)	NA	NA	NA	NA	NA	NA	NA	NA	30991000	11627000	23639000	2.20857e+07	NA	21074000	NA	7.02467e+06
CD630_15820	0	+	0.264621	0.56727	0.350075	0.43804	0.00165914	0.991719	hisD	Histidinol dehydrogenase (HDH) (EC 1.1.1.23)	23209000	30652000	26091000	2.66507e+07	35733000	27839000	38337000	3.39697e+07	26137000	29182000	24725000	2.66813e+07	30864000	32649000	32535000	32016000
CD630_15940	0	+	-2.83357	0.00585029	-3.90452	0.000267471	-2.69286	0.0105939	cysK	cysteine synthase	1596900000	2183000000	855260000	1.54505e+09	67487000	158560000	83471000	1.03173e+08	103160000	487840000	125860000	2.38953e+08	103620000	446170000	100450000	2.16747e+08
CD630_15950	0	0	-2.47837		OFF		-1.89411		cysE	Serine acetyltransferase (EC 2.3.1.30)	77704000	213740000	50472000	113972000	NA	NA	NA	NA	NA	30663000	NA	10221000	NA	20452000	NA	6.81733e+06
CD630_15960	0	-	ON		ON		ON		map2	Methionine aminopeptidase (MAP) (MetAP) (EC 3.4.11.18) (Peptidase M)	NA	NA	NA	NA	35687000	32075000	46040000	37934000	17472000	41104000	38354000	32310000	33584000	24456000	37510000	31850000
CD630_15990	CD1599	+	0.105384	0.796253	0.275805	0.35671	-0.145813	0.846919	thiD	bifunctional hydroxymethylpyrimidine / phosphomethylpyrimidine kinase	106220000	137830000	92078000	1.12043e+08	121950000	143170000	141820000	1.35647e+08	88490000	115540000	99786000	101272000	106860000	135070000	119670000	1.20533e+08
CD630_16000	CD1599	+	-0.37324	0.338331	-0.576927	0.122157	-0.132391	0.836305	thiM	Hydroxyethylthiazole kinase (EC 2.7.1.50) (4-methyl-5-beta-hydroxyethylthiazole kinase) (TH kinase) (Thz kinase)	806900000	700040000	1014100000	8.40347e+08	771740000	487730000	430610000	563360000	953150000	564570000	782270000	7.66663e+08	715940000	468970000	761450000	6.48787e+08
CD630_16010	CD1599	+	0.296718	0.347169	0.326391	0.239628	0.474213	0.29963	thiE	Thiamine-phosphate synthase (TP synthase) (TPS) (EC 2.5.1.3) (Thiamine-phosphate pyrophosphorylase) (TMP pyrophosphorylase) (TMP-PPase)	300260000	290640000	276070000	288990000	339820000	380980000	366270000	3.62357e+08	418470000	402410000	383480000	4.01453e+08	350490000	318560000	395890000	354980000
CD630_16020	0	+	0.81333	0.0762138	0.656109	0.123061	0.80169	0.222788	CD630_16020	PTS system, lactose/cellobiose-family IIB component	60742000	68404000	67017000	6.53877e+07	91169000	114270000	103680000	1.0304e+08	105960000	115330000	120650000	113980000	130650000	102900000	111160000	1.14903e+08
CD630_16120	0	+	-0.104922	0.798679	-0.349609	0.237818	-0.221754	0.71103	CD630_16120	Putative amidohydrolase	194490000	154950000	185310000	178250000	145550000	142290000	131830000	139890000	145300000	156310000	156950000	1.52853e+08	189830000	137700000	169710000	1.65747e+08
CD630_16140	0	+	0.442599	0.283037	0.528837	0.172561	0.152941	0.836305	CD630_16140	ABC-type transport system, ATP-binding protein (EC 3.6.3.-)	21741000	27438000	21059000	2.34127e+07	31586000	31470000	38281000	33779000	23133000	26411000	28549000	26031000	28534000	35988000	30935000	31819000
CD630_16150	0	+	0.134092	0.906994	-0.476704		OFF		CD630_16150	ABC-type transport system, permease	NA	18081000	21097000	1.30593e+07	NA	14077000	NA	4.69233e+06	NA	NA	NA	NA	22948000	14970000	26573000	21497000
CD630_16170	CD1617	+	-0.467134		-0.269632				clnR	Transcriptional regulator, GntR family	NA	NA	22444000	7.48133e+06	NA	18618000	NA	6206000	NA	NA	NA	NA	NA	16236000	NA	5412000
CD630_16180	CD1617	+	0.640168	0.154658	0.695434	0.209813	0.864748	0.247406	clnA	ABC-type transport system, multidrug-family ATP-binding protein (EC 3.6.3.-)	80615000	71922000	50023000	67520000	91062000	80028000	156930000	109340000	94186000	164920000	109760000	1.22955e+08	93872000	107010000	114810000	1.05231e+08
CD630_16230	0	+	0.4252	0.287799	0.941858	0.0456578	0.43804	0.436867	norR	NADH oxidase (H2O-forming)	496250000	488510000	355630000	4.46797e+08	830200000	1196800000	547890000	8.58297e+08	581610000	765870000	468430000	6.05303e+08	651630000	704250000	443940000	599940000
CD630_16240	0	+	-0.0683682		-0.149517		-0.522418		vanR	Two-component response regulator	NA	23129000	NA	7.70967e+06	17163000	24541000	NA	1.39013e+07	NA	18018000	14187000	10735000	17673000	26444000	NA	1.47057e+07
CD630_16340	CD1634	+	-0.161179	0.659633	-0.0997702	0.774202	0.103997	0.863196	terD	Tellurium resistance protein terD	2655900000	2015800000	2492500000	2.38807e+09	2296100000	1913200000	2476200000	2228500000	2729000000	2309900000	2660800000	2.56657e+09	2274400000	2002300000	2130200000	2.13563e+09
CD630_16350	CD1634	+	-0.377834	0.276546	-0.370745	0.247926	-0.142004	0.83333	terD1	Tellurium resistance protein terD1	3000400000	2332400000	2792800000	2.70853e+09	1895100000	2076500000	2312600000	2.09473e+09	2719500000	2375000000	2269400000	2.45463e+09	2018900000	2187400000	2047100000	2.08447e+09
CD630_16360	CD1634	+	0.109257	0.754751	0.258211	0.487782	0.127013	0.813927	terD2	Tellurium resistance protein terD2	672700000	683080000	631060000	662280000	585030000	903480000	887740000	7.92083e+08	685930000	748080000	735680000	723230000	692740000	758400000	692010000	7.14383e+08
CD630_16370	CD1634	+	0.460815	0.138479	0.642889	0.0303994	0.616416	0.222788	CD630_16370	Putative calcium-transporting ATPase (EC 3.6.3.8)	109350000	132700000	138000000	1.26683e+08	196690000	183050000	213690000	197810000	179390000	166800000	236450000	1.94213e+08	165300000	157930000	199840000	1.74357e+08
CD630_16380	CD1634	+	0.443091	0.316539	0.418526	0.347979	0.426167	0.679156	CD630_16380	Uncharacterized protein	66208000	103050000	59815000	7.63577e+07	100980000	121360000	83830000	1.02057e+08	80151000	80475000	147170000	1.02599e+08	94218000	111490000	105720000	1.03809e+08
CD630_16390	CD1634	+	0.0844547	0.817173	0.0672027	0.804116	0.0509545	0.942558	CD630_16390	Putative tellurite associated resistance protein	1045400000	1155300000	1131700000	1110800000	1193900000	1132600000	1164800000	1.16377e+09	1041200000	1133500000	1277500000	1.15073e+09	1074300000	1248700000	1210300000	1.17777e+09
CD630_16400	CD1634	+	0.414186	0.19576	0.37947	0.187083	0.27158	0.611085	CD630_16400	citrate lyase beta subunit-like protein	84467000	68475000	91451000	8.14643e+07	114470000	97752000	105700000	105974000	102400000	84124000	108490000	98338000	106120000	94835000	124710000	108555000
CD630_16410	CD1634	0	0.255189	0.573971	0.599088	0.120998	0.362855	0.698514	CD630_16410	TRSP domain protein	54522000	43750000	48220000	4.88307e+07	72923000	66260000	82717000	7.39667e+07	56402000	46616000	85366000	6.27947e+07	51058000	56719000	67060000	58279000
CD630_16420	CD1634	+	0.189359	0.572374	0.340079	0.262195	-0.210497	0.723059	stiP	cysteine protease	99838000	128850000	107780000	112156000	119830000	165540000	140540000	141970000	85221000	117140000	88428000	9.69297e+07	112430000	135650000	135580000	1.27887e+08
CD630_16430	CD1634	+	-0.0180126	0.975447	-0.12689	0.843771	-0.335806	0.70237	CD630_16430	putative hydrolase	65335000	84586000	46488000	6.54697e+07	62920000	60061000	56891000	5.99573e+07	57548000	52950000	45125000	5.18743e+07	58833000	66926000	68213000	6.46573e+07
CD630_16440	0	-	0.0745929	0.911067	-0.244982	0.664895	0.302367	0.666289	CD630_16440	Transcriptional regulator, RmlC-type	40673000	40357000	48041000	4.30237e+07	NA	34447000	38162000	24203000	54284000	52060000	52822000	5.30553e+07	41384000	40731000	53805000	4.53067e+07
CD630_16460	0	+	0.58059	0.225151	0.713964	0.187331	-0.0651866	0.932992	CD630_16460	membrane dipeptidase	36666000	64370000	55602000	5.22127e+07	71138000	123390000	62406000	8.56447e+07	31843000	71850000	46025000	49906000	65876000	95599000	72771000	78082000
CD630_16520	CD1652	-	0.94267	0.0307602	0.888516	0.0673302	0.238814	0.745347	CD630_16520	Putative tellurium resistance protein	190380000	220320000	145010000	1.85237e+08	232970000	474010000	321790000	3.42923e+08	190470000	260390000	204890000	2.18583e+08	327320000	398120000	342680000	356040000
CD630_16530	CD1652	-	0.508727	0.209158	0.679396	0.0442856	0.603528	0.237459	CD630_16530	putative D-methionine-binding lipoprotein	308320000	242580000	381800000	310900000	480290000	485680000	527720000	4.97897e+08	479080000	438460000	499630000	472390000	424930000	365470000	536640000	4.42347e+08
CD630_16540	0	-	0.780783	0.0966466	0.0891894	0.749921	0.196919	0.78138	lplA	Lipoate--protein ligase (EC 6.3.1.20)	34497000	73772000	45340000	51203000	46508000	56646000	60251000	5.44683e+07	46781000	74193000	55100000	5.86913e+07	79946000	107270000	76694000	87970000
CD630_16600	0	-	0.265789	0.646167	0.0150851	0.918739	0.29642	0.745347	ppnP	Pyrimidine/purine nucleoside phosphorylase (EC 2.4.2.2) (Adenosine phosphorylase) (Cytidine phosphorylase) (Guanosine phosphorylase) (EC 2.4.2.15) (Inosine phosphorylase) (Thymidine phosphorylase) (EC 2.4.2.4) (Uridine phosphorylase) (EC 2.4.2.3) (Xanthosine phosphorylase)	225560000	130320000	209240000	1.88373e+08	217730000	172550000	180780000	1.90353e+08	234500000	171820000	287700000	231340000	254800000	160680000	263960000	226480000
CD630_16630	0	-	0.36167	0.244644	0.622459	0.044309	0.415516	0.431964	guaD	Guanine deaminase (Guanase) (Guanine aminase) (Guanine aminohydrolase) (GAH) (EC 3.5.4.3)	782070000	892040000	852950000	8.42353e+08	1350100000	1049100000	1491200000	1296800000	926630000	1007400000	1436500000	1123510000	971730000	991520000	1283800000	1082350000
CD630_16640	0	-	-0.184916		-0.372949		-0.498621		CD630_16640	Transcriptional regulator, RmlC-type	NA	26506000	NA	8.83533e+06	21805000	19131000	NA	1.36453e+07	NA	18300000	19221000	12507000	19769000	23712000	26471000	2.33173e+07
CD630_16650	0	+	-0.180716	0.633114	-0.663006	0.062561	-0.404688	0.482925	cysM	cysteine synthase	96949000	90711000	82184000	89948000	55160000	69290000	45973000	5.68077e+07	70957000	87058000	45825000	6.79467e+07	80088000	94272000	63714000	79358000
CD630_16740	0	-	-0.325156	0.27975	-0.49317	0.111572	-0.019166	0.969453	CD630_16740	Putative NADPH-dependent FMN reductase	326910000	291840000	323130000	313960000	205450000	213510000	250210000	2.23057e+08	271300000	324700000	333450000	3.09817e+08	256760000	242090000	252970000	2.50607e+08
CD630_16750	0	+	0.631839	0.357578	0.554177	0.0994842	0.824991	0.436867	CD630_16750	Transcriptional regulator, hxlR family	NA	8964600	NA	2988200	13163000	NA	NA	4.38767e+06	NA	15881000	NA	5.29367e+06	9044000	18738000	NA	9.26067e+06
CD630_16820	CD1682	+	0.108067	0.778363	0.291691	0.338198	0.0276573	0.967286	iunH	inosine / uridine-preferring nucleoside hydrolase	1620900000	1541400000	1818200000	1.66017e+09	2430500000	1720200000	1945800000	2.03217e+09	1893800000	1661200000	1521900000	1692300000	2037600000	1643200000	1687100000	1789300000
CD630_16840	CD1682	+	0.147851	0.65532	0.735761	0.0267651	0.269313	0.703937	CD630_16840	Putative radical SAM superfamily protein	364520000	428100000	425160000	4.05927e+08	750540000	579910000	697490000	675980000	501710000	369540000	596460000	4.89237e+08	421820000	482070000	445310000	4.49733e+08
CD630_16850	CD1685	+	0.0539822	0.975447	0.226039	0.659203	0.447338	0.49983	CD630_16850	Putative binding protein	38674000	32246000	48341000	3.97537e+07	38075000	42586000	58829000	4.64967e+07	51914000	48847000	61854000	54205000	40063000	28816000	54929000	4.12693e+07
CD630_16860	CD1685	+	-0.0785052	0.861919	-0.0897881	0.796111	-0.0500689	0.938534	CD630_16860	Transcriptional regulator, repressor-like	106040000	96937000	91425000	98134000	94491000	76457000	105690000	9.22127e+07	92638000	81312000	110410000	9.47867e+07	91734000	84606000	102470000	9.29367e+07
CD630_16870	CD1685	+	0.274253	0.365921	0.173899	0.565418	0.199218	0.774947	CD630_16870	Putative lipoprotein	62903000	55922000	67431000	6.20853e+07	75087000	69500000	65529000	7.00387e+07	68129000	59547000	86160000	7.12787e+07	73463000	72446000	79343000	75084000
CD630_16900	0	+	-0.111944	0.840321	-0.0888424	0.843771	-0.547065	0.408731	trxA	Thioredoxin	786510000	1110200000	970690000	955800000	1012600000	906460000	777090000	8.98717e+08	695860000	720980000	545640000	654160000	834810000	1104000000	714510000	884440000
CD630_16910	0	+	-0.0325094	0.936319	0.00703662	0.987267	0.264917	0.600776	trxB	thioredoxin reductase	241620000	199810000	237600000	2.26343e+08	254780000	197300000	230270000	227450000	298590000	237440000	279870000	2.71967e+08	235180000	192800000	235920000	221300000
CD630_16920	0	+	-0.0016096	0.998862	-0.135952	0.750646	-0.369497	0.635471	CD630_16920	Transcriptional regulator, ArsR family	247920000	351820000	323970000	3.07903e+08	246270000	395770000	198600000	2.80213e+08	190030000	353330000	171640000	2.38333e+08	299490000	367240000	255950000	307560000
CD630_16930	0	+	-0.537574	0.106419	-0.704519	0.0345607	-0.285706	0.596044	CD630_16930	Putative dinitrogenase iron-molybdenum cofactor	22144000000	20622000000	20676000000	2.11473e+10	13865000000	14545000000	10521000000	12977000000	20177000000	18550000000	13317000000	17348000000	14186000000	17062000000	12459000000	14569000000
CD630_16940	0	-	0.612406		0.200227				CD630_16940	Uncharacterized protein	NA	28466000	NA	9.48867e+06	NA	32704000	NA	1.09013e+07	NA	NA	NA	NA	44599000	45550000	40408000	43519000
CD630_16960	0	+	0.445369	0.268784	0.75844	0.0608455	0.662645	0.2677	alsT	Sodium:alanine symporter	163090000	149540000	179100000	163910000	245050000	235120000	351670000	277280000	291360000	204270000	282770000	2.59467e+08	229490000	185890000	254190000	223190000
CD630_16970	CD1697	-	-0.398929	0.299397	-0.292522	0.424533	-0.232659	0.729557	ribH	6,7-dimethyl-8-ribityllumazine synthase (DMRL synthase) (LS) (Lumazine synthase) (EC 2.5.1.78)	8626900000	6081100000	7554700000	7420900000	6762900000	7269400000	4144600000	6.05897e+09	6855400000	6366800000	5724800000	6.31567e+09	7071900000	4951300000	4861300000	5.62817e+09
CD630_16980	CD1697	-	-1.05583	0.0307602	-0.757788	0.0748983	-1.17521	0.0496693	ribBA	Riboflavin biosynthesis protein RibBA [Includes: 3,4-dihydroxy-2-butanone 4-phosphate synthase (DHBP synthase) (EC 4.1.99.12); GTP cyclohydrolase-2 (EC 3.5.4.25) (GTP cyclohydrolase II)]	1845600000	2287800000	1769300000	1.96757e+09	1004900000	1804300000	681670000	1.16362e+09	745640000	1261300000	606890000	8.71277e+08	911650000	1332900000	594760000	9.46437e+08
CD630_16990	CD1697	-	-0.750046	0.0351462	-0.54762	0.0851094	-0.486881	0.264383	ribE	Riboflavin synthase alpha subunit (EC 2.5.1.9)	542410000	449580000	429910000	4.73967e+08	299180000	405020000	268590000	3.24263e+08	323300000	353540000	337780000	3.38207e+08	290780000	325650000	229010000	2.81813e+08
CD630_17000	CD1697	-	-0.412217	0.391219	-0.194771	0.679781	-0.895238	0.222788	ribD	Riboflavin biosynthesis protein RibD [Includes: Diaminohydroxyphosphoribosylaminopyrimidine deaminase (DRAP deaminase) (EC 3.5.4.26) (Riboflavin-specific deaminase); 5-amino-6-(5-phosphoribosylamino)uracil reductase (EC 1.1.1.193) (HTP reductase)]	127220000	216080000	130220000	157840000	115540000	187390000	110790000	1.37907e+08	76741000	114640000	63211000	84864000	112050000	156950000	86835000	1.18612e+08
CD630_17010	0	+	-0.703874	0.102389	-0.8455	0.0433428	-0.872143	0.153229	recQ	ATP-dependent DNA helicase (EC 3.6.1.-)	62156000	61316000	53782000	5.90847e+07	40773000	32098000	25774000	3.28817e+07	33484000	35039000	28317000	32280000	30080000	43814000	34926000	3.62733e+07
CD630_17020	CD1702	+	-0.421202	0.141731	-0.28753	0.275744	-0.00784377	0.991719	thiC	Phosphomethylpyrimidine synthase (EC 4.1.99.17) (Hydroxymethylpyrimidine phosphate synthase) (HMP-P synthase) (HMP-phosphate synthase) (HMPP synthase) (Thiamine biosynthesis protein ThiC)	4134800000	3617500000	4364700000	4039000000	3516900000	2957100000	3453500000	3.30917e+09	4326600000	3819700000	3905000000	4017100000	3131900000	2831100000	3086000000	3.01633e+09
CD630_17021	CD1702	+		0.937829		0.470825	ON	0.453734	thiS	Thiamine biosynthesis sulfur carrier protein	NA	NA	NA	NA	NA	NA	NA	NA	359040000	203910000	438940000	3.33963e+08	NA	NA	NA	NA
CD630_17030	CD1702	+	-0.0177562	0.975447	0.236777	0.540438	0.441249	0.438153	thiF	Thiamine biosynthesis sulfur carrier protein ThiS adenylyltransferase	87712000	87195000	75988000	8.36317e+07	84650000	95334000	115660000	98548000	106650000	122430000	111580000	1.13553e+08	82373000	78356000	87097000	8.26087e+07
CD630_17040	CD1702	+	-0.59034	0.0526152	-0.553001	0.04884	-0.336681	0.436867	thiG	Thiazole synthase (EC 2.8.1.10)	2413900000	1974100000	2089400000	2.15913e+09	1350700000	1611200000	1453100000	1.47167e+09	1831600000	1754900000	1542700000	1.70973e+09	1398700000	1546800000	1356700000	1.43407e+09
CD630_17050	CD1702	+	-0.529758	0.106419	-0.395936	0.181645	-0.338514	0.506103	thiH	Thiamine biosynthesis protein // 2-iminoacetate synthase	549630000	706040000	511720000	589130000	414940000	455470000	472800000	4.47737e+08	420900000	578430000	398420000	4.65917e+08	395230000	448790000	380200000	4.08073e+08
CD630_17060	CD1702	+	-0.371781	0.508284	-0.266874		0.389102	0.836305	thiE2	thiamine phosphate synthase	NA	103440000	92727000	65389000	81519000	NA	NA	27173000	172470000	NA	84426000	85632000	71998000	87267000	68140000	7.58017e+07
CD630_17080	CD1708	+	0.319	0.235167	0.494688	0.1133	0.0141148	0.983349	CD630_17080	Rela/spot domain protein	135800000	144750000	143590000	141380000	158740000	202320000	236560000	1.99207e+08	132690000	149800000	145820000	142770000	187710000	166660000	174730000	1.76367e+08
CD630_17090	CD1708	+	ON						mobA	molybdopterin-guanine dinucleotide biosynthesis protein A	NA	NA	NA	NA	NA	NA	NA	NA	NA	NA	NA	NA	60361000	51296000	52924000	5.48603e+07
CD630_17100	CD1708	+	0.188193	0.862535	0.262609	0.899769	0.495672	0.495082	CD630_17100	Putative NAD(P)-binding protein	104220000	70569000	50960000	7.52497e+07	34669000	97320000	138830000	90273000	120140000	84501000	113660000	1.061e+08	62601000	60703000	133900000	8.57347e+07
CD630_17110	0	+	-0.146793	0.747227	-0.00989059	0.999992	0.0854394	0.901361	CD630_17110	UPF0145 protein CD630_17110	1069000000	870490000	796090000	911860000	927480000	860270000	929140000	905630000	829080000	1051700000	1021700000	9.67493e+08	780080000	844050000	846800000	8.23643e+08
CD630_17120	CD1712	+	-0.270298	0.589488	-0.388449	0.328958	-0.0765676	0.960146	moaB	molybdopterin adenylyltransferase	358560000	206050000	300760000	2.88457e+08	202360000	205050000	253690000	2.20367e+08	268180000	278200000	274260000	2.73547e+08	237420000	229840000	250260000	2.39173e+08
CD630_17130	CD1712	+	0.210124		-0.24373		-0.197528		moaA	cyclic pyranopterin monophosphate synthase	NA	33910000	NA	1.13033e+07	27480000	NA	29798000	1.90927e+07	NA	NA	29571000	9857000	45005000	44698000	27977000	3.92267e+07
CD630_17140	CD1712	+	-0.395807	0.439116	-0.313631	0.469333	-0.804774	0.262794	moaC	cyclic pyranopterin monophosphate synthase accessory protein	761000000	750040000	498370000	6.69803e+08	947720000	493720000	175360000	5.38933e+08	375770000	514840000	259680000	383430000	507640000	667840000	351800000	5.09093e+08
CD630_17150	CD1712	+	-0.0242044	0.976032	0.0191079	0.986818	0.0603425	0.942558	CD630_17150	molybdenum cofactor sulfurase	125040000	142800000	98627000	1.22156e+08	85293000	154200000	131860000	1.23784e+08	108670000	136760000	136690000	1.27373e+08	102210000	123920000	134240000	1.20123e+08
CD630_17170	CD1716	+	-0.0666797	0.920644	0.166706	0.681343	-0.0447858	0.972311	CD630_17170	Uncharacterized protein	509640000	308360000	325090000	381030000	339190000	393360000	550560000	4.27703e+08	284040000	401590000	422520000	3.69383e+08	408400000	270220000	412840000	363820000
CD630_17180	CD1716	0	-0.0226216	0.946288	0.0578981	0.843771	-0.0745337	0.938437	CD630_17180	Putative hydantoinase	682520000	456210000	560740000	566490000	586750000	499840000	682470000	5.89687e+08	539720000	505000000	569180000	5.37967e+08	632810000	393920000	646300000	5.57677e+08
CD630_17220	CD1721	-	-0.433268	0.354862	-0.0987733	0.798942	0.164138	0.853398	CD630_17220	Putative transcriptional regulator	122520000	141940000	157130000	140530000	168410000	87502000	137780000	1.31231e+08	168420000	130790000	173180000	1.57463e+08	74572000	116240000	121410000	104074000
CD630_17230	CD1721	-	0.531028	0.21131	0.407132	0.35428	0.239277	0.774947	plsC1	putative 1-acyl-sn-glycerol-3-phosphate acyltransferase	29717000	26625000	24079000	26807000	29795000	35791000	41056000	3.55473e+07	28089000	35495000	31345000	31643000	36576000	39802000	39827000	38735000
CD630_17280	0	+	0.188425	0.81869	0.183594	0.719325	OFF		CD630_17280	Uncharacterized protein	32640000	27868000	19818000	2.67753e+07	37349000	30036000	23842000	30409000	NA	NA	NA	NA	27021000	22326000	42186000	30511000
CD630_17281	0	0	-0.0826659	0.920355	-0.363921	0.464491	0.176483	0.883805	CD630_17281	Uncharacterized protein	289420000	256740000	174450000	2.40203e+08	229750000	155730000	174470000	186650000	270690000	185280000	358410000	271460000	181420000	237180000	261880000	2.26827e+08
CD630_17300	0	-	0.297656	0.389599	0.313643	0.298058	0.0397506	0.960146	mrp	Iron-sulfur cluster carrier protein	490930000	708280000	441320000	5.46843e+08	650500000	745320000	643100000	679640000	487710000	723290000	475360000	562120000	691110000	716930000	608410000	672150000
CD630_17310	0	+	-0.0759682	0.855786	-0.0426564	0.90295	-0.0325833	0.960146	CD630_17310	Putative acetyltransferase	188840000	150410000	185560000	1.74937e+08	158770000	164810000	185940000	169840000	163280000	155960000	193850000	171030000	165210000	147310000	185370000	1.65963e+08
CD630_17330	CD1732	+	-0.190886	0.79353	-0.070914	0.837264	OFF		hemE	Uroporphyrinogen decarboxylase (URO-D)	11651000	18714000	NA	1.01217e+07	9316800	23365000	10681000	1.44543e+07	NA	NA	NA	NA	11336000	20358000	8208700	13300900
CD630_17360	0	-	0.436276	0.300379	OFF		0.0785471	0.947315	CD630_17360	Transcriptional regulator, HTH-type	16751000	19789000	20471000	1.90037e+07	NA	NA	NA	NA	18764000	21370000	NA	13378000	25038000	25044000	27060000	25714000
CD630_17451	0	-	-0.916547	0.101466	-0.475424	0.414807	OFF	0.616998	feoA3	Ferrous iron transport protein	154680000	192160000	120560000	155800000	102280000	121840000	NA	7.47067e+07	NA	NA	NA	NA	91747000	102330000	53540000	82539000
CD630_17470	0	+	0.0416892	0.875867	0.129225	0.780201	-0.275285	0.814293	add	Adenosine deaminase (EC 3.5.4.4) (Adenosine aminohydrolase)	16030000	35524000	28089000	2.65477e+07	21617000	36363000	29126000	2.90353e+07	13126000	24978000	27704000	21936000	26253000	25187000	30538000	27326000
CD630_17490	0	+	-0.0421966	0.915779	-0.131176	0.675903	0.000849753	0.998843	yjiM	Putative 2-hydroxyacyl-CoA dehydratase (EC 4.2.1.-)	113950000	96900000	101450000	104100000	97622000	85925000	101610000	9.50523e+07	109820000	93444000	109220000	1.04161e+08	105050000	88608000	109640000	1.01099e+08
CD630_17510	0	+	-0.156342	0.861919	0.118189	0.809677	-0.154278	0.884448	cwp13	Putative cell wall binding protein cwp13	26781000	24410000	15740000	2.23103e+07	22422000	NA	26008000	1.61433e+07	19454000	25776000	14913000	2.00477e+07	16323000	23715000	NA	13346000
CD630_17520	CD1752	+			ON				CD630_17520	Transcriptional regulator, TetR family	NA	NA	NA	NA	34189000	34087000	NA	2.27587e+07	NA	NA	NA	NA	NA	NA	NA	NA
CD630_17590	0	+	0.116832	0.778363	0.410436	0.235513	0.458156	0.413225	CD630_17590	Methyltransferase domain protein	184650000	148770000	180030000	171150000	237150000	173610000	271660000	2.27473e+08	252040000	172070000	281260000	2.35123e+08	190930000	157710000	208120000	1.85587e+08
CD630_17610	0	+	-0.161725	0.759463	-0.217404	0.697559	-0.216788	0.78765	CD630_17610	Putative phenazine biosynthesis PhzC/PhzF protein	40170000	39008000	44610000	4.12627e+07	37320000	33661000	NA	2.36603e+07	39130000	32216000	35171000	3.55057e+07	36940000	35547000	38174000	36887000
CD630_17640	0	+	0.100483	0.807214	0.190687	0.508905	-0.0807895	0.889958	CD630_17640	Putative phenylalanyl-tRNA synthetase beta chain	176180000	217370000	167780000	187110000	196410000	236200000	208040000	213550000	130890000	209750000	190120000	176920000	180050000	229110000	192660000	2.00607e+08
CD630_17650	0	+	-0.398644	0.735319	-0.764954		-0.0434693		CD630_17650	Putative hydrolase, NUDIX family	45674000	23427000	NA	2.30337e+07	NA	20332000	NA	6.77733e+06	NA	NA	33525000	11175000	24004000	NA	28414000	1.74727e+07
CD630_17680	0	0	0.656571	0.123733	0.73055	0.0496358	0.623743	0.307555	CD630_17680	Putative membrane protein	276240000	414110000	470840000	3.87063e+08	711950000	584850000	629930000	6.42243e+08	598210000	493450000	697580000	5.96413e+08	608210000	517070000	705140000	610140000
CD630_17690	0	+	0.0797144	0.841595	0.0763812	0.827034	-0.155709	0.780559	CD630_17690	Putative CoA enzyme activase	116100000	132590000	128540000	1.25743e+08	114180000	129800000	153760000	132580000	80406000	135830000	122400000	1.12879e+08	120820000	148560000	129280000	1.32887e+08
CD630_17710	0	+	-0.284348	0.527434	-0.0989185	0.796111	0.0422042	0.960146	CD630_17710	Putative monooxygenase	457270000	355360000	314170000	375600000	233370000	368810000	449950000	350710000	309160000	399790000	451300000	386750000	279800000	264110000	381320000	308410000
CD630_17730	0	+	-0.0867099	0.882325	0.198479	0.795635	-0.0271751	0.953291	CD630_17730	Uncharacterized protein	NA	26610000	26391000	17667000	27365000	NA	33453000	2.02727e+07	29245000	16983000	31790000	26006000	21180000	22422000	31262000	2.49547e+07
CD630_17740	CD1774	+	-0.0159576	0.998862	0.221773	0.681969	0.108719	0.898483	CD630_17740	ABC-type transport system, aminoacid-family extracellular solute-binding protein	34235000	20285000	31298000	28606000	31329000	26003000	42746000	3.33593e+07	26585000	27871000	38079000	30845000	23205000	27417000	34252000	2.82913e+07
CD630_17770	0	+	0.577365	0.149122	0.49955	0.20814	0.408332	0.584271	CD630_17770	Putative arsenate reductase	86097000	122500000	97216000	1.01938e+08	160020000	125880000	146450000	1.44117e+08	109930000	117350000	178580000	1.35287e+08	132650000	162080000	161580000	1.52103e+08
CD630_17780	0	+	ON						CD630_17780	Uncharacterized protein	NA	NA	NA	NA	NA	NA	NA	NA	NA	NA	NA	NA	14180000	27595000	29342000	2.37057e+07
CD630_17790	CD1779	+	0.0430083	0.960353	0.263982	0.600032	0.0712755		larE	Ni2+ transfer protein	NA	34341000	40059000	24800000	36438000	52222000	45348000	4.46693e+07	NA	39084000	NA	13028000	43349000	36416000	35212000	3.83257e+07
CD630_17800	CD1779	+	0.52916	0.121208	0.633143	0.0417956	0.549643	0.222788	CD630_17800	Putative RNA methylase	138430000	166920000	150180000	1.51843e+08	233780000	197920000	274800000	235500000	206900000	203750000	256120000	2.22257e+08	217450000	178200000	261720000	2.19123e+08
CD630_17810	CD1779	+	0.483448	0.184576	0.709462	0.0670929	0.489265	0.372712	CD630_17810	Putative lipoprotein	34963000	35817000	54928000	4.19027e+07	59926000	59658000	85973000	68519000	56243000	50996000	69221000	58820000	54604000	59867000	61279000	5.85833e+07
CD630_17820	CD1779	+	0.26649	0.520477	0.33547	0.268255	-0.0766759	0.947932	CD630_17820	Two-component response regulator	128810000	194310000	128580000	1.50567e+08	195920000	190780000	183250000	1.89983e+08	130170000	166030000	132120000	1.42773e+08	210390000	187180000	145770000	1.81113e+08
CD630_17830	CD1779	+	0.205072	0.787452	OFF		OFF		CD630_17830	Two-component sensor histidine kinase	83365000	71300000	74162000	7.62757e+07	NA	NA	NA	NA	NA	NA	NA	NA	84867000	65032000	113880000	8.79263e+07
CD630_17840	CD1779	+	0.09004	0.81869	0.0479653	0.906914	0.204808	0.760624	truA2	tRNA pseudouridine synthase A (EC 5.4.99.12) (tRNA pseudouridine(38-40) synthase) (tRNA pseudouridylate synthase I) (tRNA-uridine isomerase I)	199770000	156890000	147690000	1.68117e+08	187540000	136410000	197450000	173800000	205130000	161710000	214440000	193760000	181530000	162610000	192690000	1.78943e+08
CD630_17850	0	+	0.314645	0.291205	0.611014	0.0418955	0.55386	0.222788	argG	Argininosuccinate synthase (EC 6.3.4.5) (Citrulline--aspartate ligase)	379240000	386380000	303250000	356290000	491050000	525210000	616260000	5.44173e+08	504490000	468190000	596430000	5.23037e+08	456930000	393050000	479380000	443120000
CD630_17910	CD1788	-	-0.137447	0.903471	0.251738	0.588789	0.0673004	0.889958	CD630_17910	Uncharacterized protein	95417000	67472000	137210000	100033000	101830000	105300000	150180000	1.19103e+08	102810000	100090000	111530000	104810000	89557000	80961000	102310000	9.09427e+07
CD630_17920	0	-	-0.358004	0.270682	-0.203274	0.523715	-0.244788	0.673882	tdh	L-threonine 3-dehydrogenase	444960000	323470000	432580000	4.00337e+08	343890000	353370000	345910000	3.47723e+08	346940000	327880000	338760000	337860000	318980000	294480000	323620000	312360000
CD630_17930	0	+	-0.212672	0.630701	0.470501	0.29064	0.134501	0.883805	CD630_17930	Putative oxidoreductase	3512700000	4633000000	3808700000	3984800000	4582700000	4718800000	7262400000	5521300000	3901000000	3860100000	5361400000	4.37417e+09	3599200000	2594400000	4122300000	3.43863e+09
CD630_17970	0	-	-0.387167	0.491551	0.0592324	0.989196	-0.193287	0.797754	CD630_17970	Coenzyme A disulfide reductase (CoA-disulfide reductase) (CoADR) (EC 1.8.1.14)	73029000	91645000	82014000	8.22293e+07	120270000	55194000	81563000	8.56757e+07	68797000	60815000	86144000	7.19187e+07	64781000	60969000	NA	4.19167e+07
CD630_17980	0	+	0.232965	0.621113	0.21459	0.60979	-0.135574	0.904956	CD630_17980	Transcriptional regulator, LysR family	17698000	19151000	27694000	2.15143e+07	24547000	26659000	23688000	2.49647e+07	19246000	19082000	20426000	1.95847e+07	24928000	25681000	25245000	2.52847e+07
CD630_17990	0	-	0.0139329	0.93381	-0.158475	0.715328	-0.0699347	0.955236	terD3	Tellurium resistance protein terD3	673290000	419660000	594960000	5.62637e+08	415470000	586410000	510440000	5.04107e+08	505660000	562770000	539610000	5.36013e+08	551830000	574820000	577640000	5.68097e+08
CD630_18000	0	-	0.0125723	0.989236	0.140869	0.641092	0.215896	0.704109	terD4	Tellurium resistance protein terD4	410160000	375860000	433060000	406360000	412280000	433380000	498460000	448040000	430750000	436980000	548140000	4.71957e+08	358370000	405780000	465600000	4.09917e+08
CD630_18040	0	+			0.916727		0.405021		scrR	Transcriptional regulator, LacI family	NA	22764000	NA	7588000	NA	36968000	48981000	2.86497e+07	20305000	28892000	41229000	30142000	NA	NA	NA	NA
CD630_18060	0	+	0.0662725	0.889312	OFF		OFF		scrK	Fructokinase (EC 2.7.1.4)	19373000	15176000	24526000	1.96917e+07	NA	NA	NA	NA	NA	NA	NA	NA	18523000	20931000	22398000	2.06173e+07
CD630_18070	0	-			ON				CD630_18070	Putative NADPH-dependent FMN reductase	NA	NA	NA	NA	30840000	22417000	21661000	2.49727e+07	NA	NA	NA	NA	NA	NA	NA	NA
CD630_18080	0	+	0.183109		0.0160739	0.939354	-0.0170123	0.986553	CD630_18080	Pyridoxal-dependent decarboxylase, group IV decarboxylase family (EC 4.1.1.20)	29486000	26543000	33583000	2.98707e+07	22725000	43415000	24476000	3.02053e+07	NA	27229000	31812000	1.96803e+07	NA	NA	33913000	1.13043e+07
CD630_18100	0	+	0.158989	0.70031	0.464444	0.300137	0.188929	0.797754	CD630_18100	Transcriptional regulator, beta-lactams repressor	206110000	243890000	389710000	2.79903e+08	484040000	367400000	307180000	3.86207e+08	311140000	277810000	368250000	3.19067e+08	314760000	306910000	315870000	3.12513e+08
CD630_18130	0	+	-0.0920066	0.889312	0.0224831	0.911637	-0.140867	0.869373	CD630_18130	Uncharacterized protein	96616000	64300000	69503000	7.68063e+07	81858000	69864000	82316000	7.80127e+07	73709000	64582000	70693000	6.96613e+07	73460000	68200000	74523000	72061000
CD630_18140	CD1814	+	-0.173487	0.700896	-0.117874	0.788093	0.142384	0.863196	CD630_18140	Putative phosphoglycerate mutase	494000000	316280000	439730000	416670000	356930000	359400000	435610000	383980000	455380000	344140000	580150000	459890000	362850000	308340000	437190000	369460000
CD630_18150	CD1814	+	0.051076	0.924639	0.0732469	0.81633	0.185901	0.765255	CD630_18150	Uncharacterized protein	177940000	137630000	163100000	1.59557e+08	178850000	144250000	180500000	1.67867e+08	195610000	148700000	200190000	181500000	184390000	130860000	180670000	1.65307e+08
CD630_18160	CD1814	+	0.336257	0.244644	0.668825	0.0392468	0.385524	0.489483	cmk	Cytidylate kinase (CK) (EC 2.7.4.25) (Cytidine monophosphate kinase) (CMP kinase)	196540000	176360000	167490000	180130000	239900000	275920000	343280000	2.86367e+08	182070000	231550000	292310000	235310000	216950000	212300000	252980000	227410000
CD630_18170	CD1814	+	0.276905	0.562128	0.429449	0.307538	0.668993	0.431964	plsC2	1-acyl-sn-glycerol-3-phosphate acyltransferase (EC 2.3.1.51)	215230000	307540000	153340000	225370000	279910000	308050000	322570000	303510000	501640000	244570000	328780000	358330000	274700000	242320000	302150000	2.73057e+08
CD630_18180	CD1814	+	0.294864	0.357578	0.626002	0.114531	-0.0128283	0.953291	ispH	4-hydroxy-3-methylbut-2-enyl diphosphate reductase (HMBPP reductase) (EC 1.17.7.4)	109210000	150750000	117560000	125840000	137010000	219680000	225930000	1.94207e+08	79058000	156530000	138590000	124726000	144130000	160020000	158980000	1.54377e+08
CD630_18220	CD1822	+	0.596732	0.276546	1.08461	0.0538935	0.56483	0.443045	bcp	Putative thiol peroxidase (EC 1.11.1.15)	39727000	33627000	13117000	2.88237e+07	58884000	66110000	58394000	6.11293e+07	38750000	47675000	41484000	4.26363e+07	48658000	39910000	42201000	4.35897e+07
CD630_18250	0	+	-0.0521314	0.866556	0.114482	0.832277	0.181059	0.814293	metY	O-acetylhomoserine sulfhydrylase (EC 2.5.1.49)	525950000	520620000	478380000	5.08317e+08	684600000	390300000	575990000	5.50297e+08	694460000	415500000	618900000	5.76287e+08	555860000	376860000	538110000	4.90277e+08
CD630_18260	0	+	-0.122373	0.861919	OFF		OFF		metA	Homoserine O-acetyltransferase (HAT) (EC 2.3.1.31) (Homoserine transacetylase) (HTA)	27835000	32743000	21980000	2.75193e+07	NA	NA	NA	NA	NA	NA	NA	NA	26397000	24773000	24674000	2.52813e+07
CD630_18270	0	+					ON		CD630_18270	Transcriptional regulator, MarR family	NA	NA	NA	NA	25999000	NA	NA	8.66633e+06	14267000	NA	16705000	10324000	NA	NA	15951000	5317000
CD630_18280	0	+	0.32618	0.292938	0.522295	0.0711414	0.229354	0.689167	ftsH1	ATP-dependent zinc metalloprotease FtsH (EC 3.4.24.-)	63228000	53921000	49870000	55673000	79057000	83138000	77684000	7.99597e+07	59027000	65287000	71484000	65266000	66988000	68171000	74231000	6.97967e+07
CD630_18300	0	+	-0.365136	0.557892	OFF		OFF		kdpE	Two-component response regulator KdpE	27774000	34859000	NA	2.08777e+07	NA	NA	NA	NA	NA	NA	NA	NA	24775000	20111000	28056000	24314000
CD630_18320	CD1832	+	0.195649	0.666569	0.210591	0.556232	-0.135266	0.883805	aroF1	3-deoxy-D-arabino-heptulosonate 7-phosphate synthase (EC 2.5.1.54)	144910000	247440000	144420000	1.78923e+08	184150000	258310000	178670000	2.07043e+08	124780000	223800000	140150000	162910000	182560000	265560000	166610000	204910000
CD630_18330	CD1832	+	0.124772	0.745836	0.306588	0.35428	-0.242926	0.813857	aroB	3-dehydroquinate synthase (DHQS) (EC 4.2.3.4)	54653000	91889000	48044000	64862000	83444000	82644000	74572000	80220000	48706000	59454000	56271000	5.48103e+07	72571000	77917000	61676000	7.07213e+07
CD630_18340	CD1832	+	0.187893	0.638273	0.366743	0.289905	-0.169892	0.888784	aroA	3-phosphoshikimate 1-carboxyvinyltransferase (EC 2.5.1.19) (5-enolpyruvylshikimate-3-phosphate synthase) (EPSP synthase) (EPSPS)	122350000	172840000	86480000	1.27223e+08	146050000	186060000	160030000	1.64047e+08	101260000	128220000	109790000	113090000	126560000	171120000	137080000	144920000
CD630_18350	CD1832	+	-1.19713	0.00867071	-1.31431	0.0113308	-0.912348	0.139098	aroC	Chorismate synthase (CS) (EC 4.2.3.5) (5-enolpyruvylshikimate-3-phosphate phospholyase)	150820000	161080000	106050000	1.39317e+08	45398000	70298000	52369000	5.60217e+07	77968000	72662000	71435000	7.40217e+07	63645000	67075000	51565000	6.07617e+07
CD630_18360	CD1832	+	0.0252422	0.977595	0.200915	0.704802	-0.153051	0.836579	pheA	Bifunctional P-protein, chorismate mutase/prephenate dehydratase (EC 4.2.1.51) (EC 5.4.99.5)	34611000	42919000	34478000	37336000	32415000	48506000	47824000	42915000	25086000	35378000	40270000	33578000	30501000	40574000	42910000	37995000
CD630_18370	CD1832	+	-0.176726	0.806316	-0.0809477	0.884902	-0.635877	0.404001	aroE1	Shikimate dehydrogenase (NADP(+)) (SDH) (EC 1.1.1.25)	46622000	93823000	64930000	6.84583e+07	42557000	83702000	67910000	64723000	30059000	64151000	37959000	4.40563e+07	45196000	83949000	52552000	6.05657e+07
CD630_18380	CD1832	+	0.176203	0.646154	0.296666	0.385368	0.0458229	0.904956	aroK	Shikimate kinase (SK) (EC 2.7.1.71)	181080000	180770000	97312000	153054000	184680000	169560000	209750000	1.87997e+08	152550000	167440000	153990000	1.57993e+08	155740000	181910000	181160000	1.72937e+08
CD630_18390	CD1832	+	-0.286516	0.583949	-0.0527066	0.949942	-0.283824	0.767229	tyrC	Prephenate dehydrogenase (EC 1.3.1.12)	61051000	77888000	49163000	6.27007e+07	56590000	61981000	62783000	6.04513e+07	50551000	49257000	54701000	51503000	45929000	50628000	57664000	51407000
CD630_18410	CD1840	+					1.09796	0.332531	CD630_18410	Two-component sensor histidine kinase	92987000	NA	NA	3.09957e+07	NA	NA	NA	NA	176480000	201370000	219270000	199040000	NA	NA	NA	NA
CD630_18600	CD1851	+	0.0243124	0.961	0.206137	0.497816	-0.19414	0.765255	CD630_18600	Putative conjugative transposon protein DUF1016 family, Tn1549-like, CTn5-Orf18	43117000	52246000	45091000	46818000	52798000	52688000	56541000	54009000	31976000	46359000	44435000	4.09233e+07	43356000	48428000	51057000	4.76137e+07
CD630_18620	CD1851	0	-1.53891		-0.499538	0.480697	0.132036	0.947327	CD630_18620	Putative DNA/RNA helicase Tn1549-like,CTn5-Orf21	1353600000	914920000	NA	7.56173e+08	540600000	NA	1064000000	5.34867e+08	801300000	1617000000	1310600000	1.24297e+09	NA	NA	390350000	1.30117e+08
CD630_18650	CD1864	+	-0.0985312	0.780397	-0.251247	0.328956	-0.15339	0.779355	CD630_18650	Putative DNA recombination protein Tn1549-like,CTn5-Orf24	117700000	102750000	106710000	1.09053e+08	89966000	97877000	87027000	9.16233e+07	90831000	94030000	109300000	9.80537e+07	98942000	103930000	102690000	101854000
CD630_18660	CD1864	+	0.239907	0.572374	0.282863	0.498276	0.0323791	0.978204	CD630_18660	putative conjugative transposon protein	187220000	232830000	184870000	201640000	187230000	276520000	272200000	2.45317e+08	165320000	244670000	208660000	2.06217e+08	214210000	269890000	230260000	238120000
CD630_18670	CD1864	+			ON				CD630_18670	putative conjugative transposon protein	NA	NA	NA	NA	NA	40544000	29631000	2.33917e+07	NA	NA	NA	NA	NA	28920000	NA	9640000
CD630_18680	CD1864	+	0.118507	0.831085	0.0633396	0.820231	-0.597745	0.616998	CD630_18680	Putative conjugative transposon protein Tn1549-like, CTn5-Orf27	NA	49362000	24328000	2.45633e+07	40819000	38981000	35696000	3.84987e+07	26135000	23295000	23610000	2.43467e+07	31206000	45254000	43538000	3.99993e+07
CD630_18740	CD1871	+	-0.627968		0.693757		-0.241797		vexP2	ABC-type transport system, ATP-binding protein Tn1549-like, CTn5-Orf34 (EC 3.6.3.-)	NA	NA	756060000	252020000	317960000	2066400000	1284400000	1222920000	663900000	848600000	405680000	6.39393e+08	385200000	663710000	418800000	4.89237e+08
CD630_18800	0	+	OFF		OFF		-0.073392	0.960146	CD630_18800	Uncharacterized protein	28297000	20810000	NA	16369000	NA	NA	NA	NA	23177000	24762000	22068000	2.33357e+07	NA	NA	NA	NA
CD630_18830	0	-	-0.0761313	0.878645	0.0447689	0.914165	-0.166337	0.797754	CD630_18830	Transcriptional regulator, AraC family	342540000	400540000	430220000	391100000	386700000	465340000	358240000	4.03427e+08	306410000	375070000	364050000	348510000	373110000	354460000	385420000	3.70997e+08
CD630_18850	0	+	-0.013413	0.993921	0.225909	0.714421	-0.0631689	0.942558	CD630_18850	Putative acetylesterase	34058000	24767000	30973000	2.99327e+07	27646000	30195000	47179000	3.50067e+07	30398000	21377000	34176000	2.86503e+07	32984000	29272000	26711000	2.96557e+07
CD630_18860	0	+	0.271505		0.0488075		0.469318		CD630_18860	Transcriptional regulator, PadR family	NA	28742000	NA	9.58067e+06	29731000	NA	NA	9.91033e+06	39792000	NA	NA	13264000	32532000	NA	36855000	23129000
CD630_18920	0	+	0.212698	0.659633	0.0366755	0.90176	-0.409825	0.584485	CD630_18920	Putative methyltransferase, type 11 family	63089000	73100000	50587000	6.22587e+07	63305000	63054000	65226000	6.38617e+07	46287000	45821000	48481000	46863000	72778000	83979000	59689000	7.21487e+07
CD630_18930	0	-	-0.191658	0.640896	0.107598	0.791316	-0.348463	0.584485	proX	Putative oligonucleotide binding regulator	44879000	41174000	39010000	4.16877e+07	46264000	44734000	43749000	4.49157e+07	27643000	30831000	39753000	3.27423e+07	32604000	40844000	36057000	3.65017e+07
CD630_18940	0	+	ON		ON				CD630_18940	Uncharacterized protein	NA	NA	NA	NA	5121700	NA	12847000	5.98957e+06	NA	NA	NA	NA	10785000	11527000	15765000	1.26923e+07
CD630_18950	0	+	0.373813	0.405737	0.437093	0.239628	0.447868	0.624397	CD630_18950	Putative membrane protein	350240000	409050000	379760000	3.79683e+08	399030000	508820000	634280000	5.14043e+08	310060000	631950000	611680000	5.17897e+08	352760000	547050000	576140000	4.91983e+08
CD630_18960	0	+	0.266182	0.926599	0.701573	0.174743	OFF	0.797754	CD630_18960	Uncharacterized protein	23410000	35478000	25664000	28184000	60934000	42239000	34332000	45835000	NA	NA	NA	NA	56363000	15217000	30104000	3.38947e+07
CD630_18980	0	-	0.0500885	0.900945	-0.124434	0.70044	-0.022253	0.972311	CD630_18980	Putative phage-related cell wall hydrolase (Endolysin)	80636000	75358000	91682000	8.25587e+07	69072000	75794000	82343000	7.57363e+07	74200000	81116000	88569000	81295000	86488000	92776000	77162000	8.54753e+07
CD630_19070	0	+	ON						eutG	Ethanolamine iron-dependent Alcohol dehydrogenase (EC 1.1.1.1)	NA	NA	NA	NA	NA	NA	NA	NA	NA	NA	NA	NA	NA	1141700000	326260000	489320000
CD630_19100	CD1908	+	ON						eutV	Two-component response regulator, Ethanolamine specific	NA	NA	NA	NA	NA	17957000	NA	5.98567e+06	NA	NA	NA	NA	NA	15400000	20077000	1.18257e+07
CD630_19300	0	+	0.693597	0.485824	0.563059	0.378633	0.807828	0.519318	CD630_19300	Putative exported protein	40233000	36820000	NA	2.56843e+07	38098000	68375000	64284000	56919000	NA	48305000	86582000	4.49623e+07	31306000	69143000	86479000	6.23093e+07
CD630_19310	0	0	-0.106488	0.919674	0.355348	0.435617	0.00577313	0.938534	lexA	LexA repressor (EC 3.4.21.88)	150040000	148540000	244610000	1.81063e+08	182040000	244290000	268570000	2.31633e+08	78008000	217220000	250140000	1.81789e+08	166090000	165230000	173220000	168180000
CD630_19320	0	-	0.229566		0.191402		-0.222825		CD630_19320	Putative phage integrase	NA	16106000	NA	5.36867e+06	NA	18391000	NA	6.13033e+06	NA	13801000	NA	4.60033e+06	14668000	17394000	24590000	18884000
CD630_19340	0	-	-0.13123	0.759716	-0.110673	0.751167	0.0387959	0.972311	CD630_19340	Uncharacterized protein	535110000	402000000	443500000	4.60203e+08	500000000	330170000	448490000	426220000	532260000	359670000	526310000	4.72747e+08	405640000	365240000	489690000	420190000
CD630_19360	CD1936	-	0.501376	0.176384	0.485988	0.161963	0.168886	0.853048	accA	Acetyl-coenzyme A carboxylase carboxyl transferase subunit alpha (ACCase subunit alpha) (Acetyl-CoA carboxylase carboxyltransferase subunit alpha) (EC 2.1.3.15)	134710000	222240000	127790000	161580000	189670000	237900000	251330000	226300000	134080000	251530000	159330000	1.81647e+08	207180000	259950000	219050000	2.28727e+08
CD630_19370	CD1936	-	0.25363	0.544097	0.217008	0.514375	-0.0893703	0.901361	accD	Acetyl-coenzyme A carboxylase carboxyl transferase subunit beta (ACCase subunit beta) (Acetyl-CoA carboxylase carboxyltransferase subunit beta) (EC 2.1.3.15)	150630000	237670000	142440000	1.76913e+08	170860000	236380000	209650000	205630000	105700000	231020000	162140000	1.66287e+08	209750000	251260000	171740000	2.10917e+08
CD630_19380	CD1936	-	0.102055	0.770201	0.168218	0.540438	0.00445403	0.977578	accC	Biotin carboxylase (EC 6.3.4.14) (EC 6.4.1.2)	1126500000	1104500000	828440000	1.01981e+09	1161700000	1064200000	1211900000	1.14593e+09	1004500000	1024800000	1039600000	1.02297e+09	1109700000	1020000000	1154000000	1.09457e+09
CD630_19390	CD1936	-	0.548538	0.559659	0.980382	0.0670929	1.17034	0.222788	accB	Biotin carboxyl carrier protein of acetyl-CoA carboxylase	1047000000	1044400000	601470000	8.97623e+08	2496300000	1352300000	1464400000	1771000000	3041800000	1145100000	1873800000	2.02023e+09	846630000	890270000	2201700000	1.31287e+09
CD630_19420	0	0	-0.0521914	0.910018	-0.240611	0.465567	-0.141614	0.814293	trmB	tRNA (guanine-N(7)-)-methyltransferase (EC 2.1.1.33) (tRNA (guanine(46)-N(7))-methyltransferase) (tRNA(m7G46)-methyltransferase)	112410000	115630000	135880000	1.21307e+08	81107000	111420000	115490000	1.02672e+08	73875000	126880000	129140000	109965000	103960000	112380000	134650000	1.16997e+08
CD630_19430	0	-	0.355568	0.405737	0.560275	0.144722	0.692012	0.342876	CD630_19430	FeS cluster biogenesis protein	1797400000	1314000000	2173600000	1.76167e+09	3087400000	2479400000	2226200000	2.59767e+09	3382400000	1933600000	3222100000	2.84603e+09	1901900000	2155800000	2704400000	2.25403e+09
CD630_19450	CD1944	-	-0.782473	0.176384	OFF		OFF		CD630_19450	Putative glyoxalase	43132000	35104000	NA	2.60787e+07	NA	NA	NA	NA	NA	NA	NA	NA	25678000	25590000	16958000	22742000
CD630_19500	0	+	0.857866	0.0762138	1.02522	0.0330015	0.877776	0.222788	CD630_19500	Putative membrane protein	25420000	19637000	22283000	2.24467e+07	46460000	37935000	52660000	45685000	38644000	33450000	51646000	4.12467e+07	33731000	45498000	42815000	4.06813e+07
CD630_19530	0	+	0.0426612	0.923835	0.236317	0.465607	0.275649	0.624397	CD630_19530	uncharacterized protein, coenzyme F420:L-glutamate ligase-like	3416400000	2378200000	3005200000	2.93327e+09	3351100000	2894500000	4120400000	3.45533e+09	3453300000	2985300000	4213900000	3.55083e+09	3043100000	2490800000	3530000000	3021300000
CD630_19630	0	-	-0.00841183	0.982937	-0.364037	0.465159	-0.41446		CD630_19630	Putative methyltransferase (EC 2.1.1.-)	20051000	21575000	NA	1.38753e+07	8886200	30624000	9004100	1.61714e+07	NA	15616000	NA	5.20533e+06	21441000	23187000	17448000	20692000
CD630_19660	0	-	-0.297626		-0.117318		OFF		baat	putative bile acid-CoA:amino acid N-acyltransferase	22376000	67662000	NA	3.00127e+07	41503000	NA	NA	1.38343e+07	NA	NA	NA	NA	36627000	NA	NA	12209000
CD630_19690	CD1967	-	-0.0623275	0.899549	-0.0189894	0.931339	-0.304285	0.679156	CD630_19690	Putative oligonucleotide binding regulator	39985000	58554000	51122000	49887000	40547000	65738000	41419000	4.92347e+07	30390000	58574000	32238000	4.04007e+07	43283000	62061000	37989000	4.77777e+07
CD630_19700	CD1967	-	-0.356388	0.271935	-0.351342	0.239628	-0.0915555	0.884448	CD630_19700	Putative enzyme, cyclase family	844950000	627310000	712660000	7.28307e+08	579580000	623450000	509630000	5.70887e+08	852090000	624640000	573840000	6.83523e+08	652720000	512510000	541450000	5.68893e+08
CD630_19720	CD1972	0	0.131947	0.67443	0.0663934	0.800709	0.0702526	0.901809	CD630_19720	Putative peptidase, M20A family	600740000	427390000	579870000	536000000	552640000	590520000	540570000	5.61243e+08	595340000	489610000	603290000	5.62747e+08	581890000	557230000	622880000	5.87333e+08
CD630_19730	CD1972	-	0.0757082	0.855786	0.00662304	0.947845	0.174836	0.795814	CD630_19730	Aluminum resistance protein	654310000	415930000	574950000	5.48397e+08	641590000	507920000	503250000	550920000	731000000	487710000	638440000	619050000	592070000	485800000	655960000	5.77943e+08
CD630_19740	CD1972	-	-0.058273	0.898362	0.267748	0.523715	0.236461	0.760624	hfq	RNA-binding protein Hfq	1950000000	1886300000	2137900000	1991400000	2997700000	1841000000	2353800000	2397500000	2392900000	1896100000	2749200000	2.34607e+09	2144900000	1759400000	1833400000	1.91257e+09
CD630_19750	CD1972	0	0.450023	0.354507	0.359865	0.434424	-0.00711526	0.984012	miaA	tRNA dimethylallyltransferase (EC 2.5.1.75) (Dimethylallyl diphosphate:tRNA dimethylallyltransferase) (DMAPP:tRNA dimethylallyltransferase) (DMATase) (Isopentenyl-diphosphate:tRNA isopentenyltransferase) (IPP transferase) (IPPT) (IPTase)	47228000	99254000	83203000	7.65617e+07	114860000	69186000	110710000	98252000	44779000	79606000	104170000	76185000	80584000	127270000	105910000	104588000
CD630_19760	CD1972	-	0.838662	0.0655257	1.10174	0.0140165	0.3182	0.674636	mutL	DNA mismatch repair protein MutL	48637000	97228000	57888000	6.79177e+07	147230000	139520000	150530000	145760000	69242000	108160000	76632000	84678000	111480000	137510000	115400000	1.21463e+08
CD630_19770	CD1972	0	0.34085	0.310156	0.348283	0.278874	-0.0468385	0.967286	mutS	DNA mismatch repair protein MutS	72440000	101340000	55805000	7.65283e+07	83112000	103210000	105950000	97424000	63060000	97089000	62102000	7.40837e+07	102330000	93200000	95240000	9.69233e+07
CD630_19780	CD1978	-	ON		ON		ON		CD630_19780	ABC-type transport system, ATP-binding protein (EC 3.6.3.-)	NA	NA	NA	NA	26322000	29895000	37956000	31391000	26908000	24615000	38869000	3.01307e+07	NA	31999000	33510000	2.18363e+07
CD630_19790	CD1978	-	-0.0981944	0.790995	-0.119873	0.689265	0.0776025	0.892766	CD630_19790	ABC-type transport system, extracellular solute-binding protein	245490000	289990000	277000000	2.70827e+08	270610000	224880000	252210000	2.49233e+08	308380000	277860000	271140000	2.85793e+08	243890000	276280000	238850000	2.53007e+08
CD630_19801	CD1978	-	-0.143785	0.735183	-0.0195667	0.906914	0.260207	0.779777	CD630_19801	putative thiamine binding protein	3802400000	2914500000	3089300000	3.26873e+09	4258500000	2853500000	2562100000	3224700000	5428900000	3277700000	3037800000	3914800000	3478500000	2332400000	3065100000	2.95867e+09
CD630_19860	0	-	0.412164	0.184645	0.60648	0.042916	0.126823	0.836579	miaB	tRNA-2-methylthio-N(6)-dimethylallyladenosine synthase (EC 2.8.4.3) ((Dimethylallyl)adenosine tRNA methylthiotransferase MiaB) (tRNA-i(6)A37 methylthiotransferase)	96839000	127180000	103460000	1.0916e+08	156470000	154930000	187200000	166200000	115290000	101620000	140660000	119190000	128370000	144140000	163260000	1.45257e+08
CD630_19902	0	+					0.13412		cspC1	Major cold shock protein CspC	NA	110600000	NA	3.68667e+07	NA	NA	NA	NA	117710000	125040000	NA	8.09167e+07	NA	NA	NA	NA
CD630_19930	0	-	0.188326	0.660066	0.390224	0.228987	0.328961	0.578963	CD630_19930	Putative decarboxylase	2204000000	1339900000	1813200000	1785700000	2570200000	2029000000	2421800000	2.34033e+09	2450600000	1757100000	2521400000	2.24303e+09	2268000000	1550100000	2286000000	2034700000
CD630_19970	0	-			ON				CD630_19970	Putative proline iminopeptidase (PIP), S33 family (EC 3.4.11.5)	NA	NA	NA	NA	11716000	13297000	NA	8.33767e+06	NA	NA	NA	NA	NA	NA	NA	NA
CD630_20040	0	-	0.0603876	0.890854	-0.399004	0.513934	-0.494153	0.616998	effR	Transcriptional regulator, MarR family	52597000	110810000	95729000	8.63787e+07	66700000	80437000	49387000	65508000	53222000	76045000	54714000	61327000	73137000	113200000	83876000	90071000
CD630_20070 CD630_20100	CD2006	-	-0.249407	0.390768	-0.088499	0.760105	-0.083234	0.884186	ermB ermB1 CD630_20070 CD630_20100	Ribosomal RNA adenine N-6-methyltransferase (Erythromycin resistance protein) (EC 2.1.1.48)	1227000000	1329700000	1369400000	1308700000	1280000000	1194800000	1217700000	1.23083e+09	1381200000	1072600000	1252200000	1.23533e+09	1249000000	1015000000	1038800000	1.10093e+09
CD630_20080	CD2006	-	-0.0356532	0.992243	0.182017	0.578173	-0.310123	0.71103	CD630_20080	Putative hydrolase	164080000	313310000	223960000	2.33783e+08	286700000	283450000	225510000	265220000	168590000	237100000	160000000	1.88563e+08	234600000	272460000	177170000	2.28077e+08
CD630_20120	0	-	0.202937	0.659633	0.307224	0.403859	-0.0437137	0.968321	hydD	Putative hydrolase	22207000	25413000	28036000	2.52187e+07	31391000	32139000	30081000	3.12037e+07	NA	26998000	21934000	1.63107e+07	24522000	30772000	31789000	2.90277e+07
CD630_20130	0	-	0.134656	0.855786	0.19304	0.798942	0.192189	0.863677	hydR	Transcriptional regulator, TetR family	NA	21619000	25353000	1.56573e+07	29867000	23830000	NA	17899000	24820000	24607000	31071000	2.68327e+07	27973000	22451000	26927000	2.57837e+07
CD630_20140	0	-	-0.180971	0.649899	-0.356636	0.240474	0.0792047	0.901361	ilvD	Dihydroxy-acid dehydratase (DAD) (EC 4.2.1.9)	69397000	58849000	69360000	6.58687e+07	51829000	50428000	52070000	5.14423e+07	67832000	68396000	72530000	69586000	50233000	57343000	66734000	5.81033e+07
CD630_20170	0	+	0.447792	0.276546	0.464837	0.328408	0.434727	0.532799	CD630_20170	Transcriptional regulator, HTH-type	47807000	57436000	49599000	51614000	76931000	51421000	85355000	7.12357e+07	71011000	58381000	79901000	6.97643e+07	66712000	67664000	76821000	70399000
CD630_20200	CD2020	-	-0.0256403	0.945713	0.182968	0.527069	-0.42206	0.408402	clpB	Chaperone protein ClpB	105660000	132720000	112390000	1.16923e+08	114050000	143090000	141060000	1.32733e+08	62705000	111070000	88025000	8.72667e+07	95951000	129630000	119010000	1.14864e+08
CD630_20210	CD2020	-			ON				CD630_20210	Uncharacterized protein	NA	NA	NA	NA	12799000	NA	13996000	8.93167e+06	NA	NA	NA	NA	15517000	NA	NA	5.17233e+06
CD630_20220	CD2020	-	-0.704158	0.140838	-0.342171		-0.283769	0.7452	repL	plasmid replication protein	50048000	43584000	59579000	5.10703e+07	40287000	NA	NA	13429000	33507000	45015000	47332000	4.19513e+07	36679000	25180000	32182000	31347000
CD630_20240	CD2023	+	0.0144519	0.995403	0.258584	0.589277	-0.0528206	0.953291	CD630_20240	ABC-type transport system, multidrug-family ATP-binding protein (EC 3.6.3.-)	113020000	108120000	123530000	114890000	116670000	123710000	171950000	1.37443e+08	99639000	116740000	115900000	1.1076e+08	103150000	100120000	144870000	1.16047e+08
CD630_20270	0	+	-0.011314	0.998862	-0.0455258	0.91779	0.119912	0.83333	CD630_20270	N-carbamoyl-L-amino acid hydrolase (EC 3.5.1.87)	459830000	362430000	324750000	3.82337e+08	350500000	387030000	373850000	370460000	409900000	467530000	368990000	4.15473e+08	344590000	393990000	399470000	379350000
CD630_20280	0	+	-0.0461602	0.945713	-0.0335952	0.947845	0.0580853	0.938534	racX	Putative aspartate racemase RacX (EC 5.1.1.13)	198480000	137940000	180580000	1.72333e+08	153600000	165670000	185830000	1.68367e+08	173200000	153250000	211790000	1.79413e+08	159700000	157490000	183530000	1.66907e+08
CD630_20290	0	-	0.0135386	0.975447	0.00995783	0.972801	0.0379574	0.955236	CD630_20290	Putative lipoprotein	335890000	333430000	277820000	3.15713e+08	336230000	328570000	288900000	317900000	347590000	312400000	312400000	324130000	346060000	314470000	295540000	318690000
CD630_20420	0	-	-0.13816	0.815894	OFF		OFF		CD630_20420	Transcriptional regulator, TetR family	18889000	18024000	NA	1.23043e+07	NA	NA	NA	NA	NA	NA	NA	NA	NA	23355000	10187000	1.11807e+07
CD630_20480	0	-	-0.0844463	0.855786	-0.246418	0.429478	-0.0785241	0.90374	CD630_20480	Transcriptional regulator, RpiR family	221640000	282200000	302970000	2.68937e+08	209310000	208760000	262060000	226710000	208150000	258280000	297640000	254690000	251170000	228270000	281500000	2.53647e+08
CD630_20500	0	-	0.223756	0.484946	0.228695	0.472842	0.310056	0.569752	rluB	ribosomal large subunit pseudouridine synthase B	139720000	150380000	184300000	1.58133e+08	160930000	190350000	204610000	1.85297e+08	196010000	166780000	225350000	1.96047e+08	173970000	183400000	196620000	1.84663e+08
CD630_20520	0	0	0.263939	0.541723	0.448325	0.310161	0.518867	0.411315	CD630_20520	Putative lipoprotein	51424000	60225000	69265000	6.03047e+07	65564000	75295000	105990000	82283000	75168000	79791000	104260000	8.64063e+07	69397000	69139000	78697000	72411000
CD630_20530	CD2053	-	0.258856	0.424356	0.510815	0.0766001	0.389573	0.393959	lysA	Diaminopimelate decarboxylase (DAP decarboxylase) (DAPDC) (EC 4.1.1.20)	187060000	210610000	170030000	1.89233e+08	272910000	238990000	296990000	269630000	219260000	239260000	285170000	2.47897e+08	221750000	195790000	261730000	2.26423e+08
CD630_20540	CD2053	-	0.124488	0.687437	0.32086	0.239628	0.0711129	0.904956	lysC	Aspartokinase (EC 2.7.2.4)	430620000	377480000	400170000	4.02757e+08	484270000	455460000	569490000	5.03073e+08	411780000	383560000	473980000	4.23107e+08	446560000	406040000	464560000	4.39053e+08
CD630_20560	0	-	0.690358	0.0762138	0.688942	0.0313425	0.602444	0.289669	CD630_20560	Putative membrane protein	228780000	237820000	278490000	2.48363e+08	359910000	392420000	448830000	4.00387e+08	325180000	312810000	493270000	3.77087e+08	305850000	437690000	458800000	400780000
CD630_20580	0	-	0.359602	0.439116	0.582649	0.147613	0.574013	0.384167	CD630_20580	Uncharacterized protein	41996000	51643000	49692000	47777000	86980000	52536000	75136000	7.15507e+07	65692000	57642000	90037000	7.11237e+07	59393000	46655000	77856000	6.13013e+07
CD630_20590	0	+	-0.00823023	0.975447	0.0904413	0.751167	0.0941508	0.884448	glnS	Glutamine--tRNA ligase (EC 6.1.1.18) (Glutaminyl-tRNA synthetase) (GlnRS)	1156000000	1069500000	1167300000	1.13093e+09	1183200000	1134000000	1295100000	1204100000	1125500000	1116100000	1380000000	1207200000	1021300000	1054200000	1298000000	1124500000
CD630_20600	0	-	0.44068	0.279473	0.299195	0.456198	0.106356	0.895688	dagK	diacylglycerol kinase	45082000	42753000	50390000	46075000	56683000	60470000	52927000	5.66933e+07	46136000	51892000	50772000	49600000	62267000	58747000	66591000	62535000
CD630_20610	0	-	-0.527354	0.0688129	-0.595128	0.0358505	-0.279522	0.506103	CD630_20610	LUD domain protein	1081500000	1052100000	1044400000	1.05933e+09	791390000	632080000	680320000	7.01263e+08	959480000	811590000	847170000	8.72747e+08	802100000	674800000	728080000	7.34993e+08
CD630_20620	0	-	0.20014	0.69047	0.134436	0.714405	-0.114954	0.889958	CD630_20620	Uncharacterized protein	70701000	81300000	57105000	69702000	72767000	76118000	80643000	7.65093e+07	57235000	59929000	75927000	6.43637e+07	64036000	87700000	88487000	8.00743e+07
CD630_20640	0	+	-0.103164				0.0567179		CD630_20640	Uncharacterized protein	103940000	NA	NA	3.46467e+07	NA	NA	NA	NA	105020000	83253000	136050000	1.08108e+08	96767000	NA	NA	3.22557e+07
CD630_20650	0	-	-0.289697	0.5569	0.00347161	0.987267	-0.235347	0.819318	CD630_20650	Transcriptional regulator, beta-lactams repressor	48630000	59572000	65297000	57833000	56898000	65928000	51091000	5.79723e+07	43286000	NA	54970000	32752000	55486000	50233000	36216000	4.73117e+07
CD630_20680	0	-	0.147176	0.662442	0.188028	0.487782	0.296737	0.635471	CD630_20680	ABC-type transport system, ATP-binding protein (EC 3.6.3.-)	4126500000	3667300000	4238800000	4.01087e+09	4795200000	4075800000	4836600000	4569200000	5364200000	3660800000	5755400000	4926800000	4640600000	3801300000	4883000000	4.44163e+09
CD630_20690	CD2069	-	-0.247573	0.367679	-0.186503	0.500721	-0.196603	0.71103	CD630_20690	putative molybdopterin cofactor biosynthesis protein	406060000	349640000	374700000	376800000	278750000	363950000	350620000	3.31107e+08	316370000	302250000	367770000	3.28797e+08	294590000	333130000	324430000	3.17383e+08
CD630_20760	0	-	-0.44691	0.359757	-0.544303	0.249299	-0.217933	0.836305	CD630_20760	Uncharacterized protein	465400000	238850000	267980000	3.24077e+08	187090000	218290000	261300000	2.22227e+08	259930000	283900000	292090000	278640000	233470000	226120000	253650000	2.37747e+08
CD630_20850	0	-	ON						dpaL	Diaminopropionate ammonia-lyase (EC 4.3.1.15)	NA	NA	NA	NA	19783000	NA	NA	6.59433e+06	NA	NA	NA	NA	19297000	11063000	17945000	1.61017e+07
CD630_20880	CD2086	-	0.265015	0.646154	0.0105724	0.986818	0.526405	0.624397	xdhC2	xanthine dehydrogenase iron-sulfur binding subunit XdhC2	44456000	NA	84569000	4.30083e+07	39786000	58359000	96816000	64987000	101770000	115080000	61909000	9.29197e+07	71253000	69904000	91407000	7.75213e+07
CD630_20890	CD2086	0					ON		CD630_20890	putative adenosine-derivate deaminase	NA	NA	NA	NA	30785000	NA	NA	1.02617e+07	24760000	NA	26757000	1.71723e+07	NA	NA	NA	NA
CD630_20920	0	-	0.444613	0.346731	0.458493	0.376463	0.076757	0.865287	CD630_20920	Transcriptional regulator, sigma-54-dependent	27843000	42894000	29895000	33544000	34756000	61165000	42358000	46093000	NA	39778000	30976000	2.35847e+07	37590000	48871000	50494000	4.56517e+07
CD630_20950	CD2093	-	-0.0754565	0.830767	-0.0376255	0.888581	0.27778	0.636108	CD630_20950	Putative cell division GTPase	322010000	288900000	317890000	309600000	306910000	269380000	328600000	301630000	387200000	293840000	444970000	3.75337e+08	291740000	248110000	341620000	2.93823e+08
CD630_20990	CD2099	-	0.334183	0.261066	0.476991	0.0869399	0.306827	0.584485	XdhA4	xanthine dehydrogenase, molybdenum binding subunit	267180000	269090000	228970000	255080000	336510000	323200000	405380000	355030000	263540000	292780000	390270000	315530000	304990000	294700000	365020000	321570000
CD630_21000	CD2099	-	0.169738	0.636627	0.2299	0.590022	0.317012	0.651063	XdhC3	xanthine dehydrogenase, iron-sulfur binding subunit	171570000	134070000	113570000	1.39737e+08	154670000	124110000	212850000	1.63877e+08	133730000	165280000	223220000	1.74077e+08	147680000	156470000	167400000	1.57183e+08
CD630_21010	CD2099	-	0.493303	0.25798	0.495915	0.148966	0.758419	0.222788	xdhB3	xanthine dehydrogenase, FAD-binding subunit	294460000	241660000	263680000	266600000	325710000	327960000	474220000	3.75963e+08	344500000	384370000	624100000	450990000	349000000	281150000	495700000	3.75283e+08
CD630_21060	0	+	0.239668	0.407276	0.205164	0.439055	0.213432	0.69852	CD630_21060	Putative ATP-dependent RNA helicase	144010000	128390000	135080000	1.35827e+08	168660000	145880000	155210000	1.56583e+08	163250000	134860000	174340000	1.57483e+08	169020000	140970000	171130000	1.60373e+08
CD630_21070	0	-	-0.0860373	0.936319	-0.232953	0.687088	0.360947	0.70237	pbuG	adenine / guanine / hypoxanthine permease	109520000	196950000	132270000	1.46247e+08	125250000	108180000	139890000	124440000	144400000	256840000	162220000	187820000	132500000	161520000	119320000	137780000
CD630_21100	0	-	-0.482749	0.126513	-0.654211	0.0374508	-0.0972709	0.883805	tal1	Transaldolase (EC 2.2.1.2)	1027400000	801370000	816460000	8.81743e+08	531830000	527070000	621940000	560280000	764260000	950630000	757870000	8.24253e+08	612640000	669330000	610990000	6.30987e+08
CD630_21110	0	+	0.240455	0.612339	0.412527	0.328958	0.160176	0.888784	CD630_21110	Transcriptional regulator, DeoR family	88005000	122070000	94234000	1.01436e+08	111220000	147590000	146230000	1.35013e+08	79852000	138310000	121880000	1.13347e+08	109780000	134170000	115550000	1.19833e+08
CD630_21130	0	-	ON		ON		ON		CD630_21130	Two-component sensor histidine kinase	NA	NA	NA	NA	NA	16579000	22945000	1.31747e+07	23138000	19936000	23507000	2.21937e+07	17534000	NA	17465000	1.16663e+07
CD630_21140	0	-	0.0211757	0.873686	0.342142	0.418858	-0.275801	0.864669	CD630_21140	Two-component response regulator	29750000	72656000	37455000	4.66203e+07	55847000	62279000	59167000	5.90977e+07	32610000	50602000	32312000	38508000	46773000	52689000	42467000	4.73097e+07
CD630_21150	0	-	OFF		0.583705		0.521943	0.584485	CD630_21150	Putative copper-transporting P-type ATPase (EC 3.6.3.4)	22373000	19574000	9569900	17172300	NA	NA	25736000	8.57867e+06	NA	22777000	26538000	1.64383e+07	NA	NA	NA	NA
CD630_21151	0	0	-1.31039		-0.272749		-1.1688		CD630_21151	Uncharacterized protein	115930000	NA	NA	3.86433e+07	98011000	88329000	101540000	95960000	NA	32811000	70318000	3.43763e+07	65077000	35170000	39986000	4.67443e+07
CD630_21160	0	+	0.530749	0.106419	0.906036	0.0140165	0.183817	0.774947	bipA	GTP-binding protein BipA	292000000	340640000	229780000	2.87473e+08	454630000	572540000	588910000	5.38693e+08	266870000	342150000	370590000	3.26537e+08	374300000	458240000	413380000	4.15307e+08
CD630_21170	0	-	0.0918223	0.855786	0.253583	0.470035	0.398855	0.436867	trxB2	Thioredoxin reductase (EC 1.8.1.9)	232080000	168620000	189420000	1.96707e+08	250810000	188040000	264670000	2.34507e+08	261870000	221350000	294830000	259350000	215950000	171300000	241650000	2.09633e+08
CD630_21180	0	+	-0.0794462	0.900945	0.0621698	0.80944	0.0754687	0.914566	thrC	Threonine synthase (EC 4.2.3.1)	733900000	445980000	672520000	6.17467e+08	690430000	570490000	673050000	6.44657e+08	756340000	496150000	699390000	6.50627e+08	625620000	448410000	679120000	5.84383e+08
CD630_21190	0	0	0.169863	0.630701	0.609539	0.0442856	0.0435325	0.957486	thrB	Homoserine kinase (HK) (HSK) (EC 2.7.1.39)	159630000	156660000	122760000	146350000	214060000	225120000	230710000	2.23297e+08	125690000	172720000	154090000	1.50833e+08	159560000	157900000	176450000	1.64637e+08
CD630_21200	0	+	-0.436345	0.176384	-0.435184	0.16983	-0.428046	0.390443	CD630_21200	Putative 2-nitropropane dioxygenase	1949900000	1485400000	1607700000	1681000000	1041200000	1564900000	1123700000	1.24327e+09	1026300000	1609300000	1112700000	1.24943e+09	1060700000	1462700000	1203400000	1.24227e+09
CD630_21230	0	-	0.202227	0.607236	0.303382	0.418309	0.0172951	0.968422	CD630_21230	Putative multiprotein-complex assembly TPR repeat-containing protein	27954000	53920000	34293000	3.87223e+07	39607000	45358000	58389000	4.77847e+07	28403000	41198000	47967000	3.91893e+07	43184000	47214000	43249000	44549000
CD630_21250	0	0	0.263305	0.544479	0.185511	0.71689	0.291147	0.616998	CD630_21250	Putative acetyltransferase	111380000	109870000	83822000	1.01691e+08	135950000	83984000	127000000	1.15645e+08	116600000	124980000	131710000	124430000	132710000	99275000	134170000	1.22052e+08
CD630_21251	0	0	-0.248888	0.975447	0.0473442	0.649837	0.233506	0.78765	CD630_21251	Uncharacterized protein	143860000	24421000	NA	5.60937e+07	79319000	NA	94576000	57965000	61634000	63815000	171320000	98923000	NA	37086000	104530000	4.72053e+07
CD630_21280	CD2128	-	0.476697	0.210105	0.643839	0.0448153	0.0807397	0.938534	ispG	4-hydroxy-3-methylbut-2-en-1-yl diphosphate synthase (flavodoxin) (EC 1.17.7.3) (1-hydroxy-2-methyl-2-(E)-butenyl 4-diphosphate synthase)	60974000	86426000	58020000	6.84733e+07	99245000	110160000	111560000	1.06988e+08	51960000	76964000	88320000	7.24147e+07	78804000	117010000	90039000	9.52843e+07
CD630_21290	CD2128	-	ON						CD630_21290	putative membrane-associated peptidase, M50 family	NA	NA	NA	NA	NA	NA	NA	NA	NA	NA	NA	NA	14492000	17000000	NA	1.04973e+07
CD630_21300	CD2128	-	-0.0986718	0.803899	-0.0518187	0.875218	0.154552	0.779777	dxr	1-deoxy-D-xylulose 5-phosphate reductoisomerase (DXP reductoisomerase) (EC 1.1.1.267) (1-deoxyxylulose-5-phosphate reductoisomerase) (2-C-methyl-D-erythritol 4-phosphate synthase)	175140000	142130000	143040000	1.53437e+08	155400000	140190000	148480000	1.48023e+08	178950000	154180000	179230000	1.70787e+08	146360000	134370000	149150000	1.43293e+08
CD630_21330	0	+	-0.0229198	0.95486	-0.250456	0.808975	-0.533314	0.745007	CD630_21330	Uncharacterized protein	171800000	74349000	180150000	1.421e+08	119550000	104320000	134490000	1.19453e+08	NA	118920000	77452000	6.54573e+07	147200000	104250000	168130000	139860000
CD630_21360	CD2135	-	0.545987	0.179795	1.01877	0.0293188	0.48417	0.503879	uppS	undecaprenyl pyrophosphate synthetase	46203000	68911000	40197000	5.17703e+07	85662000	95758000	133270000	1.04897e+08	51398000	72320000	93528000	7.24153e+07	67482000	76534000	82741000	7.55857e+07
CD630_21361	CD2135	-	-0.741627	0.299275	-0.297866	0.72905	-0.351273	0.774947	CD630_21361	Uncharacterized protein	96604000	43923000	103430000	81319000	57553000	55663000	85232000	6.61493e+07	39054000	49812000	102370000	6.37453e+07	59843000	34006000	52053000	48634000
CD630_21370	CD2135	-	-0.0880606	0.835736	-0.0198227	0.974363	-0.0291818	0.960146	rrf	Ribosome-recycling factor (RRF) (Ribosome-releasing factor)	661390000	705750000	868670000	745270000	716700000	756230000	732370000	735100000	668890000	641750000	880400000	7.30347e+08	604170000	668430000	830820000	701140000
CD630_21380	CD2135	-	0.572978	0.0688129	0.935491	0.00910342	0.727785	0.115978	pyrH	Uridylate kinase (UK) (EC 2.7.4.22) (Uridine monophosphate kinase) (UMP kinase) (UMPK)	874280000	758510000	643710000	7.58833e+08	1395300000	1468700000	1489900000	1451300000	1220700000	1212200000	1337200000	1256700000	1090300000	1108100000	1188100000	1.12883e+09
CD630_21390	CD2135	-	0.178304	0.572374	0.582128	0.0418955	0.338618	0.495082	tsf	Elongation factor Ts (EF-Ts)	5351300000	5327600000	4552200000	5.07703e+09	7037900000	7141600000	8622300000	7600600000	5609100000	5919900000	7731400000	6.42013e+09	5317800000	5499200000	6417800000	5.74493e+09
CD630_21400	CD2135	-	0.210123	0.544097	0.295035	0.368468	0.0996704	0.888784	rpsB	30S ribosomal protein S2	3142800000	4634200000	3643600000	3.80687e+09	3910700000	4455900000	5645500000	4670700000	3212000000	4731700000	4293800000	4.07917e+09	3804200000	4661900000	4745100000	4.40373e+09
CD630_21450	0	-	1.05033	0.101337	0.767729	0.235432	0.619012	0.519318	CD630_21450	DNA mismatch repair protein, MutS2-like	47623000	38994000	39252000	4.19563e+07	38590000	71283000	104430000	7.14343e+07	NA	47833000	81042000	4.29583e+07	81732000	52574000	126370000	86892000
CD630_21460	0	-	ON		ON				rtcB	putative RNA-splicing ligase	NA	NA	NA	NA	NA	325560000	365530000	2.30363e+08	NA	NA	NA	NA	315680000	NA	324730000	213470000
CD630_21490	0	-	0.358006	0.285456	0.460855	0.157883	0.468304	0.434392	CD630_21490	Putative vancomycin resistance protein, vanW family	95137000	83084000	110890000	9.63703e+07	109180000	127460000	161280000	132640000	104960000	115760000	179260000	1.33327e+08	122150000	104860000	143530000	1.23513e+08
CD630_21520	0	+	-0.383989	0.185226	-0.374327	0.182894	0.0425278	0.972958	CD630_21520	deblocking aminopeptidase	409570000	369390000	357190000	3.78717e+08	336100000	247890000	292510000	2.92167e+08	454620000	301060000	414460000	3.90047e+08	312640000	249400000	308610000	2.90217e+08
CD630_21530	CD2153	+	0.40291	0.493661	0.0273542	0.990164	-0.410116	0.600776	CD630_21530	[FeFe]-hydrogenase system regulator	74706000	100450000	118240000	9.77987e+07	87411000	139990000	71611000	9.96707e+07	58036000	105290000	57473000	7.35997e+07	105940000	178080000	103900000	1.29307e+08
CD630_21540	CD2153	+	0.29135	0.441832	0.461827	0.239628	-0.402273	0.530093	CD630_21540	Putative ATP/GTP-binding protein	107840000	126990000	83020000	105950000	122870000	193870000	121030000	1.45923e+08	58307000	122410000	59789000	8.01687e+07	127230000	154480000	107270000	129660000
CD630_21550	CD2153	0	-0.24404	0.456578	-0.0557583	0.866153	-0.255964	0.616998	bioB1	Biotin synthase (EC 2.8.1.6)	106280000	87822000	87766000	93956000	88569000	97180000	85433000	90394000	77710000	79561000	78773000	7.86813e+07	64760000	94511000	78732000	7.93343e+07
CD630_21560	CD2153	+	-0.356345	0.243322	-0.291238	0.301434	-0.164663	0.780559	thiH	2-iminoacetate synthase	246750000	320130000	320540000	2.95807e+08	227740000	259380000	238080000	2.41733e+08	258350000	296970000	236380000	263900000	219380000	245080000	228740000	2.31067e+08
CD630_21580	0	-	-0.0297417	0.945713	0.0838004	0.849351	0.111813	0.982274	gabT	isoleucine 2-epimerase	322990000	353530000	283080000	3.19867e+08	254830000	395760000	366400000	3.38997e+08	232380000	529740000	274810000	3.45643e+08	311480000	343070000	285470000	313340000
CD630_21620	0	-	-0.405378	0.270682	-0.0601996	0.868722	-0.184928	0.794117	CD630_21620	Putative GCN5-related N-acetyltransferase-like protein	251720000	240330000	308320000	266790000	280370000	226040000	261250000	2.55887e+08	251920000	218310000	233850000	2.34693e+08	197770000	216860000	189680000	2.01437e+08
CD630_21630	0	-	0.377646	0.485824	0.590931	0.159619	0.240947	0.794174	CD630_21630	putative threonyl / alanyl-tRNA synthetase	249640000	343430000	329260000	3.07443e+08	469000000	405880000	514350000	4.63077e+08	302300000	325190000	462490000	3.63327e+08	315050000	522440000	360820000	3.99437e+08
CD630_21640	0	+	0.290755	0.559659	0.337682	0.700443	-0.0141959	0.968321	ldh	L-lactate dehydrogenase (L-LDH) (EC 1.1.1.27)	35275000	36317000	33294000	34962000	69341000	31022000	32184000	4.41823e+07	26046000	40382000	37431000	3.46197e+07	40388000	36209000	51708000	4.27683e+07
CD630_21650	0	-	0.235574	0.525976	0.189678	0.511569	0.448666	0.365745	CD630_21650	Transcriptional regulator, HTH-type	122310000	100750000	124960000	1.16007e+08	133750000	116530000	146640000	1.32307e+08	159750000	129230000	185990000	1.58323e+08	143510000	109460000	156780000	1.36583e+08
CD630_21660	0	-	0.0858192	0.859324	0.324441	0.38445	0.186593	0.780559	msrAB	Multifunctional fusion protein [Includes: Peptide methionine sulfoxide reductase MsrA (Protein-methionine-S-oxide reductase) (EC 1.8.4.11) (Peptide-methionine (S)-S-oxide reductase) (Peptide Met(O) reductase); Peptide methionine sulfoxide reductase MsrB (EC 1.8.4.12) (Peptide-methionine (R)-S-oxide reductase)]	114670000	88199000	67843000	9.02373e+07	127080000	109090000	102810000	1.12993e+08	105180000	109050000	93860000	1.02697e+08	114180000	87285000	85839000	95768000
CD630_21680	0	-	-0.722769	0.0981193	-1.52674	0.00831787	-0.963582	0.151657	hcp	Hydroxylamine reductase (EC 1.7.99.1) (Hybrid-cluster protein) (HCP) (Prismane protein)	68552000	65128000	54745000	6.28083e+07	18494000	25408000	21493000	2.17983e+07	36926000	37804000	21891000	32207000	37357000	48703000	28113000	3.80577e+07
CD630_21790	0	-	0.192462	0.638273	0.353103	0.320828	0.222303	0.745347	CD630_21790	putative molybdopterin oxidoreductase	227130000	269460000	174620000	2.23737e+08	280980000	239140000	337220000	285780000	245000000	246460000	291570000	261010000	236220000	246150000	284630000	2.55667e+08
CD630_21810	0	-	0.206624	0.533515	0.309663	0.285359	0.131609	0.842089	CD630_21810	Putative alpha/beta hydrolase	484690000	714810000	693090000	6.30863e+08	734360000	838730000	772620000	7.81903e+08	552240000	803180000	717940000	691120000	742130000	705110000	736780000	7.28007e+08
CD630_21830	0	-	0.0590376	0.920644	0.00772889	0.972208	0.173635	0.836305	dbpA	ATP-dependent RNA helicase	27668000	26630000	34688000	29662000	31613000	27024000	30827000	2.98213e+07	35408000	24576000	40383000	3.34557e+07	28487000	26167000	38049000	30901000
CD630_21870	0	-	0.536026	0.345433	0.438703		0.891034	0.411315	CD630_21870	Putative phage-related cell wall hydrolase	9271500	NA	12042000	7104500	NA	NA	14444000	4.81467e+06	23113000	11356000	24820000	19763000	12796000	17828000	15732000	15452000
CD630_21880	0	-	0.350169	0.354507	0.339239	0.22613	0.392343	0.425918	mapA	Maltose phosphorylase/glycosyl hydrolase/vacuolar acid trehalase (EC 2.4.1.8)	47975000	51731000	42597000	4.74343e+07	59876000	59838000	60312000	6.00087e+07	55175000	60069000	71532000	6.22587e+07	64602000	46358000	70435000	60465000
CD630_21890	0	-	0.356472	0.474073	0.283378		OFF		pgmB	Beta-phosphoglucomutase (Beta-D-Glucose 1,6-phosphomutase) (EC 5.4.2.6)	25909000	19915000	13607000	1.98103e+07	NA	24110000	NA	8.03667e+06	NA	NA	NA	NA	29767000	24581000	21741000	25363000
CD630_21900	0	-	-0.159497	0.720289	-0.125411	0.756511	0.00931812	0.969669	CD630_21900	Cyclomaltodextrinase (Maltogenic alpha-amylase) (Cyclomaltodextrin dextrin-hydrolase (Decyclizing)) (EC 3.2.1.54)	4784900000	3155100000	4313600000	4.08453e+09	3939000000	3716600000	3577800000	3.74447e+09	4496000000	3623000000	4214000000	4111000000	3824600000	3342800000	3803700000	3.65703e+09
CD630_21940	0	+	0.136781	0.835736	0.301604	0.477084	0.262655	0.797754	CD630_21940	Putative ROK protein	21344000	30380000	29041000	2.69217e+07	31359000	32197000	35988000	3.31813e+07	NA	28738000	35857000	2.15317e+07	31681000	23090000	34026000	29599000
CD630_21950	0	+	0.425214	0.633506	0.633449	0.150417	0.577141	0.307989	ftnA	bacterial non-heme ferritin	1001500000	658420000	865870000	841930000	1448900000	1587000000	882280000	1306060000	1289000000	1073200000	1406000000	1.25607e+09	688730000	898730000	1804100000	1130520000
CD630_22030	0	+	0.0327851	0.97444	-0.0353247	0.906071	-0.106836	0.918343	CD630_22030	Transcriptional regulator, TetR family	41691000	40532000	39160000	40461000	49180000	33996000	35271000	3.94823e+07	NA	38129000	37017000	2.50487e+07	46731000	35383000	42059000	41391000
CD630_22040	CD2204	-	0.147612	0.742836	-0.0764769	0.81633	-0.214792	0.774947	CD630_22040	Putative esterase	63413000	59762000	55348000	5.95077e+07	58971000	46488000	63847000	5.64353e+07	53222000	57059000	43547000	51276000	64336000	72095000	61325000	6.59187e+07
CD630_22060	CD2204	-	0.193579	0.73358	-0.032235	0.969605	0.0140262	0.953291	aldH	Aldehyde dehydrogenase	36332000	21211000	19123000	2.55553e+07	24686000	22437000	27849000	2.49907e+07	26379000	22031000	29005000	25805000	37670000	24480000	25525000	29225000
CD630_22090	0	-	OFF		OFF		OFF		hflX	GTPase HflX (GTP-binding protein HflX)	NA	14993000	13071000	9.35467e+06	NA	NA	NA	NA	NA	NA	NA	NA	NA	NA	NA	NA
CD630_22100	CD2210	-	0.628504	0.243659	0.829969	0.062561	0.940738	0.222788	CD630_22100	ABC-type transport system, multidrug-family ATP-binding/permease (EC 3.6.3.-)	29936000	37575000	40601000	3.60373e+07	55950000	58159000	78076000	6.40617e+07	72276000	46418000	88828000	69174000	55515000	38998000	72624000	5.57123e+07
CD630_22110	CD2210	-	0.710479	0.0762138	1.02019	0.0113308	0.673121	0.222788	CD630_22110	ABC-type transport system, multidrug-family ATP-binding/permease (EC 3.6.3.-)	36415000	32127000	34163000	34235000	59398000	65848000	83059000	69435000	47205000	50245000	66315000	5.45883e+07	57020000	44413000	66628000	5.60203e+07
CD630_22120	CD2210	-	ON						CD630_22120	Transcriptional regulator, MarR family	NA	NA	NA	NA	NA	26603000	NA	8.86767e+06	NA	NA	NA	NA	22609000	27933000	35507000	28683000
CD630_22130	0	0	-0.0423727	0.913841	0.00817846	0.986818	0.0282407	0.960146	cynT	Carbonic anhydrase (EC 4.2.1.1)	377790000	329670000	372580000	3.60013e+08	371230000	317450000	397500000	362060000	369580000	345540000	386270000	367130000	366840000	317660000	364280000	3.49593e+08
CD630_22160	0	+			ON				CD630_22160	Uncharacterized protein	NA	NA	NA	NA	NA	29942000	40803000	2.35817e+07	NA	NA	NA	NA	NA	NA	NA	NA
CD630_22170	0	0	0.320064	0.406254	0.290776	0.406199	0.0755896	0.921313	aroD	3-dehydroquinate dehydratase (3-dehydroquinase) (EC 4.2.1.10) (Type I DHQase) (Type I dehydroquinase) (DHQ1)	973110000	1175400000	956620000	1.03504e+09	1148100000	1294600000	1355800000	1.26617e+09	966660000	1196400000	1109100000	1090720000	1225300000	1201100000	1450000000	1.29213e+09
CD630_22200	0	+	-0.194541	0.752835	-0.748523		-0.622044	0.425918	CD630_22200	Putative cyclic nucleotides-binding protein	34679000	42240000	24223000	33714000	NA	20067000	NA	6689000	17659000	28893000	19165000	2.19057e+07	30677000	38819000	18887000	29461000
CD630_22220	0	+	ON						CD630_22220	Putative extrachromosomal origin protein	NA	NA	NA	NA	NA	NA	NA	NA	NA	NA	NA	NA	NA	20600000	7473600	9.35787e+06
CD630_22270	0	-	0.207943	0.609485	0.225896	0.502777	-0.0538218	0.966732	CD630_22270	Putative radical SAM superfamily lipoprotein	73618000	107070000	74452000	8.50467e+07	89637000	104830000	103920000	9.94623e+07	80152000	77249000	88396000	8.19323e+07	89981000	106890000	97826000	9.82323e+07
CD630_22350	CD2234	-	-0.178625	0.787452	-0.0536886	0.939777	-0.302303	0.745347	CD630_22350	Transcriptional regulator, RpiR family	190800000	123160000	130330000	1.48097e+08	126020000	136220000	165820000	1.42687e+08	128480000	123080000	108740000	120100000	114450000	118590000	159510000	130850000
CD630_22400	CD2234	-	-0.193004	0.658303	-0.13166	0.762873	0.00160211	0.994542	nanA	N-acetylneuraminate lyase (NAL) (Neu5Ac lyase) (EC 4.1.3.3) (N-acetylneuraminate pyruvate-lyase) (N-acetylneuraminic acid aldolase) (Sialate lyase) (Sialic acid aldolase) (Sialic acid lyase)	46852000	52065000	60382000	5.30997e+07	46355000	46834000	52216000	4.84683e+07	46917000	59723000	52836000	5.31587e+07	33218000	58891000	47243000	4.64507e+07
CD630_22420	0	0	ON		ON				CD630_22420	Uncharacterized protein	NA	NA	NA	NA	59717000	77551000	159910000	9.90593e+07	NA	NA	NA	NA	65402000	74662000	78989000	7.30177e+07
CD630_22450	0	-	0.203143	0.547995	0.365153	0.209793	0.0745323	0.914566	asnC	Asparagine--tRNA ligase (EC 6.1.1.22) (Asparaginyl-tRNA synthetase) (AsnRS)	1572600000	2289200000	2351000000	2.07093e+09	2556300000	2642900000	2803000000	2667400000	1701300000	2401700000	2439200000	2.18073e+09	2207000000	2322400000	2622800000	2.38407e+09
CD630_22480	0	-	0.196369	0.817767	-0.396872		-0.458541	0.711488	CD630_22480	uncharacterized protein, CoxE-like	NA	17345000	14381000	1.05753e+07	NA	12048000	NA	4016000	NA	13927000	9160700	7695900	19195000	21782000	13551000	18176000
CD630_22490	0	-	0.287418	0.440069	-0.485042	0.209813	-0.103144	0.888784	CD630_22490	Putative ATPase	82116000	110220000	66788000	8.63747e+07	56278000	67398000	61462000	6.17127e+07	60847000	112900000	67498000	80415000	106850000	119980000	89419000	1.05416e+08
CD630_22520	0	-	-0.11809	0.752835	0.0986671	0.794308	-0.179125	0.760624	eam	Glutamate 2,3-aminomutase (EC 5.4.3.9)	1696800000	1448000000	1862000000	1.66893e+09	1741600000	1482000000	2137600000	1.78707e+09	1414400000	1257300000	1750500000	1.47407e+09	1395900000	1280500000	1936900000	1.53777e+09
CD630_22540	0	+	-0.0406993	0.920355	0.131228	0.748149	0.208805	0.779777	CD630_22540	Asp/Glu racemase	916310000	735830000	864000000	8.38713e+08	950830000	791010000	1013900000	918580000	957970000	784610000	1165400000	9.69327e+08	897940000	644970000	903240000	8.15383e+08
CD630_22560	0	+	ON		ON		ON		CD630_22560	Putative PTS system, EIIC component	NA	NA	NA	NA	NA	19821000	28954000	1.62583e+07	NA	32961000	47112000	26691000	36055000	41735000	NA	25930000
CD630_22580	0	-	0.096944	0.807214	0.217368	0.567882	-0.174178	0.876524	CD630_22580	Uncharacterized protein	33101000	63890000	56191000	5.10607e+07	48027000	68317000	61747000	5.93637e+07	33434000	49709000	52618000	4.52537e+07	55019000	60584000	48226000	5.46097e+07
CD630_22590	0	-	-0.507438	0.338331	-0.579298	0.216394	-0.193188	0.869416	CD630_22590	Cupin domain protein	1407600000	799470000	729030000	978700000	656170000	538040000	770890000	6.55033e+08	1088100000	694770000	785250000	856040000	777470000	607660000	680330000	6.88487e+08
CD630_22610	0	-	-0.0695197	0.869334	0.0752711	0.832277	0.278722	0.689167	ampP	xaa-pro aminopeptidase	2018000000	1525600000	1921400000	1.82167e+09	2097000000	1543000000	2117700000	1.91923e+09	2301700000	1647000000	2681000000	2209900000	1785200000	1451900000	1970800000	1.73597e+09
CD630_22630	0	-	1.07812	0.016008	1.25023	0.00837976	1.04189	0.0985382	prsA	Peptidylprolyl isomerase (EC 5.2.1.8)	96175000	154960000	139230000	1.30122e+08	268060000	268280000	392260000	3.09533e+08	209310000	233750000	360670000	267910000	234490000	243760000	345920000	2.74723e+08
CD630_22640	0	-	0.0788862	0.955688	0.311511	0.498276	0.0193214	0.991719	CD630_22640	Uncharacterized protein	25379000	23808000	25205000	2.47973e+07	26412000	28842000	37067000	3.07737e+07	23501000	21651000	30243000	2.51317e+07	19601000	24606000	34366000	26191000
CD630_22750	0	-	0.143727	0.687437	0.101044	0.745988	-0.0398888	0.955236	topB2	DNA topoisomerase 3 (EC 5.99.1.2) (DNA topoisomerase III)	157620000	121510000	130110000	1.36413e+08	126620000	156880000	155430000	146310000	115950000	149390000	132740000	1.32693e+08	166490000	127030000	158590000	1.50703e+08
CD630_22760	0	+	0.473337	0.390768	1.05143	0.0442856	1.10458	0.130239	CD630_22760	Sodium:alanine symporter	474300000	414580000	589680000	4.92853e+08	1146700000	650740000	1267000000	1021480000	952470000	829470000	1397500000	1.05981e+09	587000000	516980000	948730000	6.84237e+08
CD630_22850	0	+	0.0364868	0.990229	-0.0356307	0.879794	-0.150612	0.836305	CD630_22850	Transcriptional regulator, GntR family	38229000	36240000	36333000	36934000	36734000	27079000	44286000	36033000	34942000	28128000	36748000	3.32727e+07	40502000	28161000	44977000	37880000
CD630_22890	0	-	-0.212596	0.783894	OFF		0.0785389	0.983349	CD630_22890	Two-component response regulator	26980000	38265000	NA	2.17483e+07	NA	NA	NA	NA	48915000	37660000	16768000	3.44477e+07	30342000	25294000	28822000	2.81527e+07
CD630_23050	0	+	ON		ON		ON		CD630_23050	Putative pilin protein	NA	NA	NA	NA	35685000	37617000	42436000	3.85793e+07	29623000	34116000	47768000	37169000	40115000	35268000	37971000	3.77847e+07
CD630_23110	CD2311	+	0.408141	0.260447	0.407207	0.22613	0.331827	0.555384	CD630_23110	ABC-type transport system, molybdenum-like extracellular solute-binding protein	94820000	120600000	75648000	9.70227e+07	131340000	135960000	118690000	1.28663e+08	102780000	133590000	129970000	1.22113e+08	134140000	136520000	115580000	1.28747e+08
CD630_23140	CD2311	+	0.613364	0.176384	0.615289	0.16677	0.303349	0.679156	CD630_23140	Uncharacterized protein	22857000	31324000	19253000	24478000	31607000	37244000	43640000	37497000	28867000	33274000	28477000	30206000	34392000	42519000	35430000	37447000
CD630_23180	CD2318	-	0.0427249	0.900945	0.00857281	0.959674	0.221887	0.698923	algC	Putative phosphohexomutase (EC 5.4.2.-)	1538900000	1152200000	1184800000	1.29197e+09	1312300000	1159700000	1427000000	1.29967e+09	1517100000	1281800000	1721400000	1.50677e+09	1385600000	1210800000	1396000000	1330800000
CD630_23190	CD2318	-	0.166154	0.602902	-0.0117691	0.975822	0.0943544	0.876245	rpe	ribulose-phosphate 3-epimerase	196160000	154800000	162300000	1.71087e+08	162030000	192090000	154970000	1.69697e+08	171480000	190200000	186270000	182650000	195910000	182400000	197600000	191970000
CD630_23200	CD2318	-	-0.00454693	0.998862	0.086571	0.791316	0.159023	0.774947	rpiB1	Ribose-5-phosphate isomerase B1 (Phosphoriboisomerase B) (EC 5.3.1.6)	1622000000	1145900000	1172700000	1.31353e+09	1391200000	1202600000	1590500000	1.39477e+09	1353700000	1495500000	1550600000	1466600000	1302300000	1102200000	1523700000	1309400000
CD630_23210	CD2318	-	0.0777802	0.831085	0.27541	0.322493	0.155388	0.780559	tkt'	Transketolase, central and C-terminal (Sedoheptulose-7-phosphate:D-glyceraldehyde-3-phosphate glycolaldehydetransferase) (EC 2.2.1.1)	5151300000	4250300000	4396200000	4.59927e+09	5393800000	4957100000	6349100000	5.56667e+09	4682000000	4907000000	5777900000	5122300000	4836700000	4472800000	5252600000	4.85403e+09
CD630_23220	CD2318	-	0.0642357	0.873686	0.240619	0.416993	0.152612	0.780559	tkt1	Transketolase, N-terminal (Sedoheptulose-7-phosphate:D-glyceraldehyde-3-phosphate glycolaldehydetransferase) (EC 2.2.1.1)	2053500000	1997700000	2201700000	2084300000	2714200000	2034200000	2639400000	2462600000	2540200000	2193400000	2217000000	2.31687e+09	2406700000	1907500000	2223400000	2179200000
CD630_23280	0	-	0.108406		0.0891586				CD630_23280	Transcription antiterminator, PTS operon regulator	NA	447140000	NA	1.49047e+08	NA	469100000	482190000	3.17097e+08	NA	NA	NA	NA	424290000	512430000	509380000	4.82033e+08
CD630_23290	0	-	-0.149551	0.638273	-0.124826	0.675903	-0.124507	0.81487	tal	Probable transaldolase (EC 2.2.1.2)	3687400000	3100400000	3575900000	3.45457e+09	3783500000	2603600000	3117600000	3.16823e+09	3328700000	2748800000	3429300000	3.16893e+09	2968900000	3024800000	3349500000	3114400000
CD630_23300	0	-	0.387307	0.220637	0.807671	0.0293188	0.668235	0.208662	xpt	Xanthine phosphoribosyltransferase (XPRTase) (EC 2.4.2.22)	538090000	583970000	523340000	5.48467e+08	863340000	911840000	1104900000	9.60027e+08	740050000	870900000	1003800000	8.71583e+08	701970000	673210000	776920000	7.17367e+08
CD630_23310	CD2331	-	0.0682839	0.879007	-0.22725	0.513934	-0.0270994	0.974447	mtlD	Mannitol-1-phosphate 5-dehydrogenase (EC 1.1.1.17)	244130000	178070000	271030000	2.31077e+08	198190000	207830000	186180000	197400000	253160000	251310000	175860000	2.26777e+08	294980000	224760000	207090000	2.42277e+08
CD630_23320	CD2331	-	0.328958	0.520358	0.135089	0.790095	0.255227	0.743578	mtlF	PTS system, mannitol-specific, EIIA component (EC 2.7.1.69)	296450000	95620000	161920000	1.84663e+08	126820000	296960000	184590000	202790000	168330000	271100000	221770000	220400000	177810000	242540000	275520000	2.31957e+08
CD630_23340	CD2331	-	0.445303	0.354507	0.62986	0.207663	-0.155822		mtlA	PTS system, mannitol-specific, IICB component (EC 2.7.1.69)	34363000	20148000	37422000	3.06443e+07	47589000	47250000	NA	31613000	27507000	NA	NA	9169000	35243000	41535000	48398000	4.17253e+07
CD630_23350	0	+	-0.0772422	0.917514	-0.202875	0.600032	0.088502	0.888784	guaB	Inositol-5'-monophosphate dehydrogenase (IMP dehydrogenase) (IMPDH) (IMPD) (EC 1.1.1.205)	4034500000	2504900000	3673100000	3.40417e+09	3023700000	2792800000	3056300000	2957600000	3888800000	2933800000	4036000000	3.61953e+09	3232800000	3023900000	3423400000	3226700000
CD630_23360	0	-	0.33725	0.462955	0.616772	0.078694	0.715248	0.241246	CD630_23360	Putative toxic anion resistance protein	36385000	30467000	30651000	32501000	47135000	53521000	48859000	4.98383e+07	41482000	54948000	63647000	53359000	32798000	39142000	51240000	41060000
CD630_23370	0	-	-0.514147	0.203538	-0.492859	0.239628	-0.240428	0.760624	CD630_23370	Putative membrane protein	89616000	78980000	59011000	75869000	52025000	53330000	56386000	5.39137e+07	57182000	62355000	73131000	6.42227e+07	49354000	48266000	61752000	53124000
CD630_23380	CD2338	-	0.0941212	0.827652	-0.0338704	0.920214	0.413685	0.384167	4hbD	4-hydroxybutyrate dehydrogenase (4-hydroxybutanoate:NAD+ oxidoreductase) (EC 1.1.1.61)	172350000	130510000	147930000	1.50263e+08	155110000	159880000	125340000	1.46777e+08	184980000	219320000	196190000	2.00163e+08	172980000	169670000	138530000	1.60393e+08
CD630_23390	CD2338	-	-0.269574	0.455645	-0.599772	0.0711414	-0.17986	0.774947	cat2	4-hydroxybutyryl-CoA:coenzyme A transferase	483500000	367650000	395830000	415660000	258770000	334560000	229500000	2.74277e+08	347950000	459280000	293590000	366940000	309570000	421010000	303870000	3.44817e+08
CD630_23410	CD2338	-	-0.315352	0.285456	-0.591177	0.0352912	-0.134186	0.797754	abfD	Gamma-aminobutyrate metabolism dehydratase/isomerase [includes: 4-hydroxybutyryl-coa dehydratase vinylacetyl-coa-delta-isomerase] (EC 4.2.1.-) (EC 5.3.3.3)	330590000	308400000	296200000	311730000	197100000	224320000	199360000	2.06927e+08	290560000	297020000	264550000	2.84043e+08	256330000	286540000	208700000	2.50523e+08
CD630_23420	CD2342	-	-0.722456	0.0351462	-1.59678	0.00509887	-0.145887	0.780559	sucD	Succinate-semialdehyde dehydrogenase (NAD(P)+) (EC 1.2.1.16)	138880000	138660000	136970000	138170000	34716000	62067000	40260000	45681000	123960000	166660000	84024000	1.24881e+08	86099000	99260000	65861000	83740000
CD630_23450	0	+	-0.0869247	0.975447	-0.302319	0.719083	-0.935952		CD630_23450	Transcriptional regulator, LysR family	36195000	26098000	66862000	4.30517e+07	28129000	48832000	27777000	3.49127e+07	NA	NA	22503000	7501000	40460000	39512000	41631000	4.05343e+07
CD630_23470	0	-	0.138938	0.638273	0.323409	0.227678	0.28876	0.532799	proP	Xaa-Pro dipeptidase (EC 3.4.13.9)	142260000	159420000	146220000	149300000	169670000	185510000	205270000	1.86817e+08	159130000	181770000	206250000	1.82383e+08	165270000	163500000	164410000	1.64393e+08
CD630_23480	0	-	-1.68621	0.00585029	-1.76663	0.0106937	-0.606279	0.363866	grdD	Glycine reductase complex component C subunit alpha (Protein PC alpha) (EC 1.21.4.2) (EC 1.21.4.3) (EC 1.21.4.4)	1163000000	1211900000	1332700000	1.23587e+09	204350000	693330000	191960000	3.63213e+08	655970000	1406400000	373110000	8.11827e+08	379270000	568860000	203980000	3.84037e+08
CD630_23490	0	-	-1.71695	0.0033476	-1.72826	0.0091767	-0.604075	0.366741	grdC	Glycine reductase complex component C subunit beta (Protein PC beta) (EC 1.21.4.2)	2496700000	2759300000	2811300000	2689100000	461640000	1484000000	489190000	811610000	1331700000	3183600000	792120000	1769140000	757880000	1196900000	499220000	818000000
CD630_23510	0	0	-2.02032	0.00264259	-2.03907	0.00699703	-0.699147	0.322171	grdB	Glycine reductase complex component B gamma subunit (Selenocysteine) (EC 1.21.4.2)	2325700000	2470500000	2537400000	2.44453e+09	342760000	1072100000	369550000	5.94803e+08	1282000000	2579300000	655730000	1.50568e+09	609520000	840210000	358030000	6.02587e+08
CD630_23520	CD2352	0	-1.68761	0.0233525	-1.35331	0.057488	-0.541038	0.489483	grdA	Glycine reductase complex selenoprotein A (Selenocysteine) (EC 1.21.4.2) (EC 1.21.4.3) (EC 1.21.4.4)	1637800000	1055900000	1074000000	1255900000	154870000	1134500000	185280000	491550000	534700000	1606000000	448750000	863150000	277040000	678880000	213730000	3.89883e+08
CD630_23540	CD2352	-	-1.93002	0.0033476	-2.01495	0.00699703	-0.660282	0.342876	grdE	Glycine reductase complex component B subunits alpha and beta (Selenoprotein PB alpha/beta) (EC 1.21.4.2)	3938100000	3896100000	4448600000	4.09427e+09	625220000	1882300000	531520000	1.01301e+09	2246100000	4402400000	1123500000	2.59067e+09	1035700000	1614000000	573620000	1074440000
CD630_23550	CD2352	-	-1.67878	0.0307602	-1.875	0.0186954	-0.73998	0.369103	trxA2	Thioredoxin	1822400000	2897500000	3463700000	2.72787e+09	327740000	1557100000	346230000	743690000	935620000	3272800000	691490000	1.6333e+09	568720000	1569800000	417600000	852040000
CD630_23560	CD2352	-	-1.58313	0.00397188	-1.52247	0.0140165	-0.368653	0.530093	trxB3	Thioredoxin reductase (EC 1.8.1.9)	2524100000	2848900000	2636500000	2.66983e+09	542010000	1679800000	566210000	929340000	1502700000	3594200000	1106500000	2067800000	788410000	1269300000	615520000	8.91077e+08
CD630_23570	CD2352	-	-1.95178	0.0033476	-1.42695	0.0191233	-0.890755	0.289669	grdX	glycine reductase complex, GrdX component	181340000	196320000	268660000	215440000	46981000	113270000	NA	53417000	84431000	212020000	52130000	1.16194e+08	49912000	73648000	43512000	5.56907e+07
CD630_23590	0	+	-0.424625	0.345433	-1.14613	0.0315918	-1.01363	0.159122	CD630_23590	Putative hydrolase, HAD superfamily, subfamily IIB (EC 3.1.3.-)	96203000	115500000	118370000	1.10024e+08	33439000	79492000	36208000	49713000	52039000	78346000	33100000	54495000	82584000	112020000	51311000	8.19717e+07
CD630_23700	CD2370	-	-0.111448	0.749826	-0.211587	0.431315	0.0574717	0.940619	nadC	Nicotinate-nucleotide pyrophosphorylase (EC 2.4.2.19)	1627700000	1347700000	1434000000	1469800000	1343000000	1266200000	1198700000	1269300000	1772500000	1320400000	1495700000	1.52953e+09	1419800000	1293700000	1368100000	1.36053e+09
CD630_23710	CD2370	-	0.182356	0.559659	0.159809	0.5536	-0.126707	0.837678	nadB	L-aspartate oxidase (Quinolinate synthetase B) (EC 1.4.3.16)	697490000	720720000	517440000	6.45217e+08	721410000	705860000	735120000	7.20797e+08	513800000	726480000	532620000	5.90967e+08	702470000	751950000	742030000	732150000
CD630_23720	CD2370	-	-0.166712	0.563484	-0.116388	0.666151	-0.126725	0.797754	nadA	Quinolinate synthase A (EC 2.5.1.72)	1710700000	1634500000	1711200000	1.68547e+09	1645000000	1439700000	1579800000	1.55483e+09	1625100000	1632400000	1373700000	1.54373e+09	1588000000	1424100000	1492500000	1.50153e+09
CD630_23790	CD2379	-	-0.366086	0.224447	-0.165836	0.57237	-0.133177	0.814293	buk2	indole-3-acetate kinase	1365400000	1053100000	1197000000	1.20517e+09	1144800000	1066900000	1011200000	1074300000	1194400000	905890000	1196400000	1.0989e+09	958040000	840970000	1006200000	935070000
CD630_23800	CD2379	-	-0.0812046	0.818954	0.168935	0.57237	-0.0695031	0.901361	iorB	indolepyruvate oxidoreductase, sununit beta	409600000	453880000	449830000	437770000	464760000	452010000	559690000	4.92153e+08	450690000	358260000	442590000	417180000	373180000	429170000	439080000	413810000
CD630_23810	CD2379	-	-0.0260074	0.95486	0.174062	0.498276	0.03354	0.960201	iorA	indolepyruvate oxidoreductase, sununit alpha	410160000	341850000	347880000	366630000	400000000	412020000	428910000	4.13643e+08	389720000	321100000	414940000	3.75253e+08	342180000	342750000	395310000	360080000
CD630_23820	CD2379	-	-0.375649	0.285456	-0.122726	0.742268	-0.367966	0.472305	CD630_23820	aromatic-amino-acid aminotransferase, tyrB-like	248990000	246020000	178080000	2.24363e+08	175360000	211350000	231490000	2.06067e+08	155950000	191530000	174080000	1.73853e+08	161300000	203400000	154090000	172930000
CD630_23830	CD2383	0	ON						CD630_23830	Transcriptional regulator, sigma-54-dependent	NA	NA	NA	NA	NA	NA	NA	NA	NA	NA	NA	NA	85637000	115250000	NA	6.69623e+07
CD630_23860	CD2383	-	0.325155	0.520358	0.348722	0.424533	0.4446	0.637496	CD630_23860	Uncharacterized protein	67051000	38426000	27854000	4.44437e+07	59239000	60606000	49943000	56596000	NA	55387000	65583000	4.03233e+07	51408000	50587000	65042000	55679000
CD630_23870	0	+	0.951836	0.138479	0.583095	0.424533	-0.0943544	0.857804	CD630_23870	Alpha-hydroxy acid dehydrogenase,FMN-dependent	28059000	22999000	23134000	2.47307e+07	24131000	49965000	NA	2.46987e+07	22568000	34545000	12382000	23165000	48627000	67411000	27474000	4.78373e+07
CD630_23900	CD2388	-	0.11816	0.798726	0.273103	0.458348	0.16499	0.83333	CD630_23900	Transcriptional regulator, beta-lactams repressor	207300000	287540000	232640000	2.42493e+08	290820000	258710000	329560000	293030000	228510000	325500000	261610000	2.71873e+08	282000000	250380000	257190000	263190000
CD630_23920	0	-	0.436993	0.433669	0.427564	0.417992	0.155146	0.888784	CD630_23920	Putative tRNA-binding protein	24452000	32770000	NA	19074000	32869000	40452000	42121000	3.84807e+07	25896000	34519000	35163000	3.18593e+07	36162000	44422000	35615000	38733000
CD630_23930	0	-	0.222902	0.646167	0.324613	0.443887	0.31197	0.774947	CD630_23930	Putative glycosyl transferase, family 51	29514000	24591000	17508000	23871000	29852000	28412000	31419000	2.98943e+07	25454000	NA	33813000	1.97557e+07	27887000	30672000	25019000	2.78593e+07
CD630_23940	0	-	OFF		OFF		OFF		dnaQ	DNA polymerase III, epsilon subunit (EC 2.7.7.7)	54160000	113620000	36517000	68099000	NA	NA	NA	NA	NA	NA	NA	NA	NA	NA	NA	NA
CD630_23960	0	-	0.107035	0.817767	-0.243007	0.433597	0.17642	0.795814	CD630_23960	Uncharacterized protein	1471600000	1189900000	1305400000	1322300000	1060400000	986560000	1305000000	1117320000	1646900000	1252000000	1584000000	1494300000	1651000000	1245000000	1376400000	1.42413e+09
CD630_23980	0	-	-0.00773769	0.9806	-0.118117	0.708613	0.0369708	0.960146	ttcA1	Putative 2-thiocytidine tRNA biosynthesis protein TtcA	217250000	181230000	210980000	2.03153e+08	176110000	199250000	186190000	1.87183e+08	185820000	199420000	240040000	2.08427e+08	180970000	192680000	232550000	2.02067e+08
CD630_24020	0	-	-0.654545	0.220637	OFF	0.192899	-0.649994	0.3475	CD630_24020	Putative cell wall hydrolase phosphatase-associated protein (EC 3.4.-.-)	49294000	44469000	54937000	4.95667e+07	NA	NA	NA	NA	34378000	38167000	22219000	31588000	31012000	31965000	NA	2.09923e+07
CD630_24030	0	-	-0.372802	0.31219	-0.330833	0.327332	-0.104549	0.884448	dut	Deoxyuridine 5'-triphosphate nucleotidohydrolase (dUTPase) (EC 3.6.1.23) (dUTP pyrophosphatase)	785540000	595130000	604320000	6.61663e+08	490820000	411020000	676380000	5.26073e+08	582230000	577450000	686550000	615410000	477480000	433880000	621610000	510990000
CD630_24040	0	+	0.139076	0.778363	0.133954	0.678184	0.152847	0.810262	CD630_24040	DNA topoisomerase type IA (EC 5.99.1.2)	38469000	39014000	44751000	4.07447e+07	44885000	39440000	49802000	44709000	43285000	39152000	53458000	4.52983e+07	44198000	36369000	54037000	44868000
CD630_24050	0	-	-0.16607	0.842855	-0.156047	0.80944	-0.114288	0.953291	CD630_24050	Transcriptional regulator, MarR family	38553000	69448000	45219000	5.10733e+07	35736000	48825000	52951000	4.58373e+07	43085000	51282000	NA	3.14557e+07	35380000	51664000	49516000	45520000
CD630_24060	CD2406	+	0.0389263	0.901263	0.141868	0.704775	0.119884	0.863196	CD630_24060	Putative lipoprotein	46939000	46787000	27997000	4.05743e+07	50136000	40292000	43873000	44767000	39502000	45409000	47359000	44090000	38510000	44518000	42024000	41684000
CD630_24080	CD2406	0	0.0443516	0.903471	0.0128092	0.945249	0.486982	0.413225	CD630_24080	Putative multidrug efflux pump	38587000	25594000	19132000	27771000	30817000	19575000	33664000	2.80187e+07	37358000	35531000	43875000	3.89213e+07	25368000	24636000	35910000	28638000
CD630_24100	CD2410	0	-0.211088	0.567933	-0.110631	0.749928	-0.251796	0.691208	ppdK	pyruvate phosphate dikinase	810320000	682540000	575770000	6.89543e+08	501250000	687430000	727250000	6.38643e+08	441250000	873280000	422810000	5.79113e+08	642420000	555960000	588680000	5.95687e+08
CD630_24110	CD2410	-	0.596398	0.102389	0.589728	0.0888717	0.1085	0.889958	CD630_24110	pyruvate, phosphate dikinase regulatory protein	75567000	117790000	80550000	9.13023e+07	112010000	157320000	142890000	1.37407e+08	75486000	123250000	96565000	9.84337e+07	125680000	155250000	133200000	1.38043e+08
CD630_24120	CD2410	-	0.348299	0.433724	0.178353	0.808975	0.139268	0.904956	CD630_24120	Putative transcriptional repressor ccpn	62713000	62166000	41067000	5.53153e+07	38809000	72680000	76294000	6.25943e+07	41325000	75878000	65561000	6.09213e+07	72788000	63073000	75398000	7.04197e+07
CD630_24210	0	-	ON				ON		CD630_24210	putative amidohydrolase, M20D family	NA	NA	NA	NA	NA	NA	NA	NA	18029000	12887000	21443000	17453000	NA	14922000	20205000	11709000
CD630_24300	0	-	0.590086	0.225945	0.5012	0.143953	0.0912766	0.902797	CD630_24300	Transcriptional regulator, IclR family	47524000	66613000	62935000	59024000	79809000	78355000	92462000	83542000	54305000	72307000	62025000	62879000	95535000	109700000	61318000	88851000
CD630_24320	0	-	-0.084039	0.861919	0.0976809	0.745988	-0.0156589	0.994495	glyS	Glycine--tRNA ligase beta subunit (EC 6.1.1.14) (Glycyl-tRNA synthetase beta subunit) (GlyRS)	2074400000	1532500000	1525000000	1.71063e+09	1646300000	1817200000	2027900000	1.83047e+09	1769700000	1735700000	1571100000	1.69217e+09	1695900000	1391300000	1754300000	1.61383e+09
CD630_24330	0	-	-0.27119	0.338331	-0.315749	0.22613	-0.168998	0.760624	glyQ	Glycine--tRNA ligase alpha subunit (EC 6.1.1.14) (Glycyl-tRNA synthetase alpha subunit) (GlyRS)	2250900000	2031100000	2253200000	2178400000	1653400000	1781900000	1815300000	1750200000	1996100000	1735600000	2081100000	1937600000	1808100000	1597800000	2009400000	1805100000
CD630_24340	0	-	0.105657	0.742836	-0.085106	0.795635	-0.13178	0.814293	CD630_24340	Uncharacterized protein	1468500000	1185300000	1474700000	1.37617e+09	1306500000	1430300000	1155200000	1.29733e+09	1346500000	1197300000	1224300000	1.25603e+09	1513600000	1475000000	1453600000	1.48073e+09
CD630_24360	CD2436	-	0.550743	0.165314	0.380063	0.27822	0.320204	0.646441	CD630_24360	putative divalent cation transporter, MgtE family	29305000	41901000	29093000	33433000	47853000	37143000	45533000	4.35097e+07	33545000	43243000	48436000	4.17413e+07	42868000	56587000	47467000	48974000
CD630_24370	CD2436	-	0.561094	0.147327	0.792368	0.0417956	0.288575	0.7609	era	GTPase Era	107980000	170820000	171990000	1.50263e+08	209480000	257660000	313590000	2.60243e+08	137280000	152630000	260700000	1.83537e+08	184850000	229450000	250790000	2.21697e+08
CD630_24380	CD2436	-	0.140023	0.759716	0.0992165	0.820231	0.166124	0.797754	cdd	Cytidine deaminase (EC 3.5.4.5) (Cytidine aminohydrolase)	174150000	152640000	158380000	1.61723e+08	150600000	155830000	213280000	1.73237e+08	177190000	152290000	214900000	181460000	179800000	145400000	209420000	1.78207e+08
CD630_24400	CD2436	-	-0.103091	0.835736	-0.14713	0.673855	0.236369	0.888784	ybeY	Endoribonuclease YbeY (EC 3.1.-.-)	52043000	42005000	47461000	4.71697e+07	25618000	34079000	68092000	4.25963e+07	34764000	49374000	82563000	55567000	34625000	40643000	56482000	4.39167e+07
CD630_24411	CD2436	-	0.131329	0.689997	0.156545	0.584551	0.252313	0.696288	CD630_24411	PhoH-like protein	184790000	171520000	192050000	1.82787e+08	188280000	199290000	223640000	2.03737e+08	195060000	185390000	272710000	217720000	219710000	186760000	194150000	2.00207e+08
CD630_24440	0	-	1.04275	0.0395928	0.676732	0.135213	0.239159	0.774947	hpf	Ribosome hibernation promoting factor (HPF)	688730000	1519400000	1042700000	1083610000	1373100000	1661800000	2161600000	1.73217e+09	932570000	1570100000	1334300000	1278990000	1957400000	2576400000	2163400000	2232400000
CD630_24460	CD2446	-	-0.0611347	0.898362	-0.0712085	0.827034	-0.0741757	0.911036	rpsU	30S ribosomal protein S21	3826900000	4479600000	4527900000	4.27813e+09	4428100000	3438000000	4350200000	4072100000	4371800000	3481600000	4337800000	4.06373e+09	4223800000	4057600000	4020500000	4.10063e+09
CD630_24460	CD2446	0	0.000535587	0.990392	0.126027	0.704802	0.0855122	0.942558	CD630_24460	Putative aspartyl/glutamyl-tRNA amidotransferase subunit B-related	3826900000	4479600000	4527900000	4.27813e+09	4428100000	3438000000	4350200000	4072100000	4371800000	3481600000	4337800000	4.06373e+09	4223800000	4057600000	4020500000	4.10063e+09
CD630_24470	CD2446	-	0.0609282	0.873686	-0.414093	0.274841	0.238594	0.679156	CD630_24470	Putative histidine triad (HIT) protein	1579400000	1008600000	1332100000	1306700000	1202000000	1011600000	728400000	9.80667e+08	1598000000	1465000000	1562100000	1541700000	1175700000	1532700000	1380800000	1.36307e+09
CD630_24480	CD2446	-	0.240195	0.462955	0.304935	0.322023	0.0122376	0.991719	mtaB	threonylcarbamoyladenosine tRNA methylthiotransferase	83558000	99736000	77431000	8.69083e+07	89570000	113510000	119010000	1.07363e+08	70022000	82794000	110130000	8.76487e+07	90706000	107970000	109280000	102652000
CD630_24490	CD2446	-	0.438761	0.358329	0.982562	0.0881267	0.462389		rsmE	Ribosomal RNA small subunit methyltransferase E (EC 2.1.1.193)	26735000	35236000	23011000	2.83273e+07	NA	46802000	65146000	37316000	NA	39030000	NA	13010000	31957000	47598000	35633000	38396000
CD630_24500	CD2446	-	0.0144216	0.966149	0.200571	0.478732	-0.185737	0.76133	prmA	Ribosomal protein L11 methyltransferase (L11 Mtase) (EC 2.1.1.-)	326920000	294660000	240420000	2.87333e+08	294210000	343260000	353100000	330190000	214980000	293820000	249070000	2.52623e+08	266430000	321760000	282470000	290220000
CD630_24510	CD2451	0	-0.0424421	0.920355	0.0713261	0.827936	0.222721	0.703937	CD630_24510	Putative CRISPR-associated ATP-dependent helicase	110300000	126580000	108410000	1.15097e+08	105150000	132780000	124860000	120930000	118630000	139230000	145070000	134310000	108650000	106250000	120380000	111760000
CD630_24520	CD2451	-	-0.255643	0.600482	-0.158893	0.749928	-0.0571851		CD630_24520	Putative CRISPR-associated protein	31809000	36068000	44571000	3.74827e+07	33132000	32110000	35479000	3.35737e+07	NA	36026000	NA	1.20087e+07	26309000	34685000	33194000	31396000
CD630_24530	CD2451	-	0.0974734	0.783472	0.087994	0.801941	0.333633	0.503879	CD630_24530	Putative CRISPR-associated negative autoregulator	265020000	225140000	273380000	2.54513e+08	229290000	277200000	305070000	270520000	273550000	328490000	360160000	3.20733e+08	267760000	267270000	281880000	2.72303e+08
CD630_24540	CD2451	-	0.280206	0.338331	0.0355988	0.901323	0.19172	0.76133	CD630_24540	Uncharacterized protein	63055000	70389000	81149000	71531000	74194000	79006000	66754000	73318000	70996000	85074000	89022000	8.16973e+07	84711000	87210000	88674000	86865000
CD630_24550	CD2451	-	-0.213678	0.633913	-0.0817008	0.814992	0.105395	0.895688	CD630_24550	Putative CRISPR-associated protein	42668000	34997000	38342000	38669000	46062000	27102000	36456000	36540000	44741000	36647000	43411000	4.15997e+07	35401000	33373000	31263000	3.33457e+07
CD630_24560	0	+	-0.137822		0.0822064		0.197876		CD630_24560	ABC-type transport system, sugar-family ATP-binding protein (EC 3.6.3.-)	NA	38236000	NA	1.27453e+07	39347000	43331000	38756000	40478000	56158000	34706000	40707000	43857000	36590000	27729000	39938000	3.47523e+07
CD630_24590	0	-	0.154854	0.855786	0.262523	0.473572	0.18701	0.780559	glcK	glucokinase	442120000	273860000	350840000	3.55607e+08	523990000	341870000	413870000	4.26577e+08	463350000	318910000	432210000	4.04823e+08	424030000	250100000	513570000	395900000
CD630_24600	CD2460	-	0.235975	0.5569	0.636838	0.151413	0.0859098	0.911991	dnaJ	Chaperone protein DnaJ	324730000	285570000	236060000	282120000	334140000	346970000	634910000	4.38673e+08	237180000	304340000	356770000	299430000	278020000	316110000	402630000	3.32253e+08
CD630_24610	CD2460	-	-0.0127996	0.985917	0.121615	0.709367	0.250281	0.760624	dnaK	Chaperone protein DnaK (HSP70) (Heat shock 70 kDa protein) (Heat shock protein 70)	7493900000	4877500000	7044900000	6472100000	7459600000	5987600000	7676800000	7.04133e+09	8808300000	5530500000	8755700000	7.69817e+09	6567400000	4969800000	7707600000	6.41493e+09
CD630_24620	CD2460	-	0.0665415	0.920355	0.137401	0.684553	0.0944054	0.884448	grpE	Protein GrpE (HSP-70 cofactor)	1503600000	966590000	1226800000	1232330000	1185600000	1267300000	1613500000	1.35547e+09	1203500000	1164400000	1579100000	1.31567e+09	1100000000	1067500000	1704000000	1290500000
CD630_24630	CD2460	-	-0.291	0.700896	-0.310674	0.644556	-0.0475048	0.991719	hrcA	Heat-inducible transcription repressor HrcA	65031000	135010000	114130000	1.04724e+08	92885000	80174000	80246000	84435000	NA	81043000	121620000	6.75543e+07	83389000	68514000	104880000	8.55943e+07
CD630_24640	CD2460	-			ON				hemN	oxygen-independent coproporphyrinogen-III oxidase	NA	NA	NA	NA	27700000	11176000	16119000	1.83317e+07	NA	NA	NA	NA	NA	NA	NA	NA
CD630_24660	0	-	0.0628549	0.880733	0.0546345	0.853291	0.0278779	0.936765	cca	CCA-adding enzyme	27447000	35517000	61220000	4.13947e+07	50109000	47781000	31087000	4.29923e+07	49897000	39502000	37208000	4.22023e+07	43200000	32329000	54185000	43238000
CD630_24670	0	-	0.496456	0.106939	0.652869	0.0293188	0.04109	0.947932	lepA	Elongation factor 4 (EF-4) (EC 3.6.5.n1) (Ribosomal back-translocase LepA)	118160000	144560000	126330000	1.29683e+08	187580000	199520000	224600000	203900000	123000000	135350000	141940000	133430000	156720000	198380000	193750000	182950000
CD630_24730	0	+	-0.384967	0.270682	-0.536813	0.14651	-0.363344	0.526772	rpsT	30S ribosomal protein S20	10140000000	9185200000	8432700000	9.25263e+09	8653600000	5166700000	5313000000	6.37777e+09	9223700000	5553600000	6800600000	7.19263e+09	7854500000	6015300000	7387100000	7.08563e+09
CD630_24740	0	-	-0.0988046	0.944621	0.221199	0.648857	OFF		yqeN	Putative DNA polymerase III, delta subunit	60135000	52449000	32007000	48197000	50894000	48178000	69478000	5.61833e+07	NA	NA	NA	NA	46012000	48091000	40917000	4.50067e+07
CD630_24760	0	-	-0.156742	0.655897	0.117582	0.749928	0.0299726	0.978204	CD630_24760	Gnat family acetyltransferase	154400000	128320000	119800000	1.34173e+08	175990000	122340000	138370000	1.45567e+08	163900000	109480000	137590000	136990000	138770000	97690000	124620000	120360000
CD630_24770	0	-	0.484878	0.209158	0.873015	0.034835	0.440359	0.450297	CD630_24770	putative N-acyltransferase	62053000	89939000	87442000	7.98113e+07	135800000	124090000	178630000	1.46173e+08	95340000	99448000	130110000	1.08299e+08	107110000	124980000	102990000	1.11693e+08
CD630_24790	0	-	0.634666	0.0661339	0.946364	0.0245112	0.703617	0.289669	tcdA	tRNA threonylcarbamoyladenosine dehydratase	67523000	70671000	79122000	7.24387e+07	128140000	106200000	184430000	139590000	96153000	90124000	167640000	1.17972e+08	102100000	107420000	127880000	1.12467e+08
CD630_24810	0	-	0.110621	0.81869	0.415515	0.372527	-0.0552165	0.991719	ung	Uracil-DNA glycosylase (UDG) (EC 3.2.2.27)	51650000	92585000	109640000	84625000	81382000	144490000	112740000	1.12871e+08	69773000	88314000	86255000	8.14473e+07	74566000	114140000	85401000	91369000
CD630_24820	0	-	ON						CD630_24820	Putative lipoprotein	NA	NA	NA	NA	NA	NA	NA	NA	NA	NA	NA	NA	12787000	13438000	16443000	1.42227e+07
CD630_24830	0	+	0.191816		0.19731		0.0735063		apbE	FAD:protein FMN transferase (EC 2.7.1.180) (Flavin transferase)	82372000	NA	NA	2.74573e+07	97089000	78074000	108170000	9.44443e+07	62092000	79501000	118440000	8.66777e+07	93215000	83891000	105150000	9.40853e+07
CD630_24840	CD2484	-	0.392985	0.307554	OFF	0.800593	-0.307029		patB1	putative cystathionine beta-lyase	22254000	24419000	NA	1.55577e+07	NA	NA	NA	NA	NA	18863000	NA	6.28767e+06	25958000	30262000	35710000	3.06433e+07
CD630_24850	CD2484	-	ON						pepQ2	xaa-pro dipeptidase	NA	NA	NA	NA	NA	NA	NA	NA	NA	NA	NA	NA	14359000	17726000	19516000	1.72003e+07
CD630_24880	CD2484	-	ON						CD630_24880	PTS system, fructose-like IIA component	NA	NA	NA	NA	NA	NA	25886000	8.62867e+06	NA	17748000	NA	5916000	24204000	28884000	39060000	30716000
CD630_24910	0	+	-0.0834491	0.873686	-0.108823	0.791872	0.00119042	0.989039	pmi	Mannose-6-phosphate isomerase (Phosphomannose isomerase) (PMI) (Phosphohexomutase) (EC 5.3.1.8)	860110000	561870000	746470000	7.22817e+08	653200000	579440000	778260000	670300000	741090000	588390000	840760000	7.23413e+08	720610000	563720000	762250000	6.82193e+08
CD630_24930	CD2493	-	0.409581	0.316539	0.634267	0.228987	0.410263	0.691208	selB	Selenocysteinyl-tRNA-specific translation factor	40619000	56612000	60375000	5.25353e+07	62401000	59427000	122800000	8.15427e+07	46748000	58719000	103980000	6.98157e+07	58385000	65352000	85611000	6.97827e+07
CD630_24950	CD2493	0	-0.0367732	0.920355	-0.167948	0.541994	0.0300829	0.968422	selA	L-seryl-tRNA(Sec) selenium transferase (EC 2.9.1.1) (Selenocysteine synthase) (Sec synthase) (Selenocysteinyl-tRNA(Sec) synthase)	416070000	341020000	397590000	3.84893e+08	359390000	339410000	328990000	3.42597e+08	423110000	328430000	427470000	3.93003e+08	394250000	323400000	407970000	3.75207e+08
CD630_24960	CD2493	0	-0.272942	0.422739	-0.0836654	0.800667	-0.157435	0.795814	selD	Selenide, water dikinase (EC 2.7.9.3) (Selenium donor protein) (Selenophosphate synthase)	285890000	231590000	287590000	2.68357e+08	228530000	263370000	267810000	2.53237e+08	206900000	261610000	253330000	2.40613e+08	216440000	187240000	262620000	222100000
CD630_24980	0	+	0.464071	0.201932	0.688058	0.0442666	0.711187	0.222788	dacF1	D-alanyl-D-alanine carboxypeptidase (Putative sporulation-specific penicillin-binding protein) (EC 3.4.16.4)	76820000	78853000	87938000	8.12037e+07	145100000	99005000	148380000	1.30828e+08	147320000	92668000	158840000	1.32943e+08	104400000	90464000	141180000	1.12015e+08
CD630_25000	0	0	0.234935	0.436798	0.589559	0.0932696	0.455992	0.413225	argH	Argininosuccinate lyase (ASAL) (EC 4.3.2.1) (Arginosuccinase)	187190000	197650000	138530000	1.74457e+08	223060000	231090000	333410000	262520000	185630000	300200000	232090000	2.39307e+08	207400000	197550000	210980000	205310000
CD630_25010	0	-	0.189512	0.633114	-0.050875	0.905829	-0.0403984	0.960146	ycsE	putative 5-amino-6-(5-phospho-D-ribitylamino)uracil phosphatase	80702000	68842000	58252000	6.92653e+07	67281000	70638000	62677000	6.68653e+07	59355000	76880000	65823000	6.73527e+07	66316000	84290000	86360000	7.89887e+07
CD630_25020	0	+	-0.324292	0.253533	-0.295117	0.263082	-0.0544628	0.936765	CD630_25020	putative histidinol-phosphate aminotransferase	373840000	306100000	355230000	3.45057e+08	280530000	295050000	268090000	2.81223e+08	363220000	316650000	316950000	3.32273e+08	289900000	276490000	260390000	2.75593e+08
CD630_25050	0	+	-0.00190288	0.966149	0.0672402	0.833491	-0.0852907	0.953291	CD630_25050	Transcriptional regulator, TetR family	19553000	27801000	33823000	27059000	27517000	28927000	28606000	28350000	20660000	24450000	31407000	2.55057e+07	27492000	25873000	27705000	2.70233e+07
CD630_25080	CD2507	0	-0.347633	0.474073	OFF		OFF		CD630_25080	Transcriptional regulator, AraC family	15553000	17370000	14545000	1.58227e+07	NA	NA	NA	NA	NA	NA	NA	NA	6998800	18955000	11350000	12434600
CD630_25090	CD2507	-	0.122547	0.703937	0.0983415	0.745988	-0.12224	0.865287	pagL	phospho-alpha-glucosidase	684710000	928900000	604640000	7.39417e+08	689940000	863210000	821580000	7.91577e+08	613530000	863420000	561090000	6.79347e+08	814430000	846420000	754060000	804970000
CD630_25110	CD2507	-	-0.197122	0.759463	OFF		OFF		CD630_25110	Transcription antiterminator, PTS operon regulator	20224000	25038000	15328000	2.01967e+07	NA	NA	NA	NA	NA	NA	NA	NA	15330000	22877000	14645000	1.76173e+07
CD630_25120	CD2507	-	-0.0311899	0.989236	0.15188	0.667724	0.212175	0.775893	CD630_25120	PTS system, maltose-specific IIA component	131900000	130900000	89607000	117469000	130590000	118840000	142100000	130510000	120630000	142300000	145310000	136080000	117050000	116860000	110960000	1.14957e+08
CD630_25130	0	-	0.241959	0.544097	0.18733	0.577393	0.560175	0.342876	yjgF	2-iminobutanoate / 2-iminopropanoate deaminase	10483000000	6569800000	7745500000	8266100000	9931200000	8243500000	10062000000	9.41223e+09	13241000000	9775800000	13547000000	1.21879e+10	9232900000	9040500000	11053000000	9.77547e+09
CD630_25140	0	-	0.118398	0.861919	-0.175083	0.72905	-0.332799	0.679156	tdcB	Threonine dehydratase II (EC 4.3.1.19)	1203900000	1577900000	801310000	1194370000	813550000	1485100000	874970000	1.05787e+09	696630000	1535900000	612440000	9.48323e+08	1205700000	1784800000	899070000	1.29652e+09
CD630_25150	0	+			1.64636				aspD	bifunctional aspartate aminotransferase / L-aspartate beta-decarboxylase	NA	279950000	NA	9.33167e+07	1011500000	741230000	NA	5.84243e+08	NA	NA	NA	NA	NA	NA	NA	NA
CD630_25160	0	+	0.347712	0.336897	0.416584	0.207663	-0.231319	0.76133	ansB	L-asparaginase (EC 3.5.1.1)	122110000	183970000	118040000	1.41373e+08	184360000	211660000	170080000	188700000	98852000	164720000	97717000	1.2043e+08	155660000	210360000	173690000	1.79903e+08
CD630_25180	0	-	-0.0173817	0.911247	-1.50033	0.00986373	-0.27385	0.654221	cwp29	Cell surface protein cwp29	152720000	144430000	111340000	1.36163e+08	41792000	71991000	30607000	48130000	105020000	155240000	77606000	112622000	121760000	189990000	91848000	1.34533e+08
CD630_25210	0	-	0.104656	0.787452	0.340127	0.288456	0.188926	0.780559	leuS	Leucine--tRNA ligase (EC 6.1.1.4) (Leucyl-tRNA synthetase) (LeuRS)	933220000	1126400000	1176500000	1.07871e+09	1354400000	1100500000	1641600000	1365500000	1049900000	1144400000	1494600000	1.22963e+09	1136800000	1055100000	1287700000	1.15987e+09
CD630_25220	CD2522	-	-0.0201273	0.975447	0.228406	0.494187	0.337756	0.561831	rsfS	Ribosomal silencing factor RsfS	552140000	303360000	453120000	4.36207e+08	499030000	552050000	482020000	5.11033e+08	601150000	492090000	560580000	5.51273e+08	308310000	402610000	579570000	4.30163e+08
CD630_25230	CD2522	-	-0.136305	0.659633	-0.184161	0.487782	-0.0918845	0.876357	CD630_25230	Putative hydrolase	263370000	293790000	292060000	2.83073e+08	252430000	238940000	256080000	249150000	239780000	288140000	268900000	2.65607e+08	240520000	266930000	265210000	2.57553e+08
CD630_25240	CD2522	-	-0.583938		-0.952155		-0.64473		nadD	Probable nicotinate-nucleotide adenylyltransferase (EC 2.7.7.18) (Deamido-NAD(+) diphosphorylase) (Deamido-NAD(+) pyrophosphorylase) (Nicotinate mononucleotide adenylyltransferase) (NaMN adenylyltransferase)	NA	NA	57009000	19003000	41221000	26034000	21142000	2.94657e+07	34750000	32705000	41936000	3.64637e+07	41393000	39441000	33265000	38033000
CD630_25250	0	+	-0.232513	0.594656	-0.373034	0.384118	-0.0140094	0.955236	recX	Regulatory protein RecX	50896000	53850000	61342000	5.53627e+07	27822000	51149000	49275000	4.27487e+07	37235000	67529000	59719000	5.48277e+07	32855000	63822000	44689000	47122000
CD630_25270	0	0	0.126205	0.817767	OFF		OFF		CD630_25270	Transcriptional regulator, TetR family	14781000	20741000	16185000	1.72357e+07	NA	NA	NA	NA	NA	NA	NA	NA	17344000	17980000	21110000	1.88113e+07
CD630_25280	0	+	0.0373411	0.945713	0.145465	0.768282	0.197437	0.863196	CD630_25280	Uncharacterized protein	188160000	86696000	147100000	140652000	203710000	123250000	139760000	1.55573e+08	218670000	105640000	159530000	161280000	114180000	119250000	199590000	144340000
CD630_25320	CD2529	-	-0.445302	0.152479	-0.549398	0.0608455	-0.156832	0.795814	CD630_25320	putative serine-pyruvate aminotransferase	5970300000	4805100000	6413700000	5729700000	4303200000	3566600000	3875600000	3.91513e+09	5804200000	4775200000	4839100000	5139500000	4367700000	3743600000	4512900000	4.20807e+09
CD630_25380	0	-	OFF		OFF		0.564435	0.493835	CD630_25380	Putative lipoprotein	12973000	13319000	17310000	14534000	NA	NA	NA	NA	22910000	NA	20076000	1.43287e+07	NA	NA	NA	NA
CD630_25390	0	+	0.137028	0.817767	0.116696	0.877513	0.0443686	0.983104	rnz	Ribonuclease Z (RNase Z) (EC 3.1.26.11) (tRNA 3 endonuclease) (tRNase Z)	102480000	109020000	124920000	112140000	98275000	96508000	169980000	1.21588e+08	72487000	116180000	158260000	1.15642e+08	102330000	113160000	154450000	1.23313e+08
CD630_25400	0	-	-0.00388297	0.969093	0.375814	0.239628	-0.136804	0.853398	CD630_25400	Coenzyme A disulfide reductase (EC 1.8.1.14)	40378000	30104000	30714000	33732000	44472000	47002000	39835000	4.37697e+07	30174000	32730000	29137000	3.06803e+07	34260000	24355000	42309000	3.36413e+07
CD630_25410	0	+	ON						tcyP	putative L-cystine uptake protein	NA	NA	NA	NA	NA	NA	NA	NA	NA	NA	NA	NA	73183000	17620000	47870000	4.62243e+07
CD630_25470	CD2547	-	0.0338505	0.966149	0.369089	0.298058	0.219017	0.760624	CD630_25470	Uncharacterized protein	54452000	32807000	48583000	4.52807e+07	56937000	48999000	69509000	5.84817e+07	46938000	48282000	62892000	52704000	38709000	39242000	61116000	4.63557e+07
CD630_25570	CD2557	-	-0.0225333	0.984109	-0.00776607	0.99573	0.0530475	0.940447	CD630_25570	Uncharacterized protein	150690000	135990000	190170000	158950000	142750000	156920000	174620000	1.58097e+08	172410000	141990000	180310000	1.64903e+08	158900000	145380000	165180000	1.56487e+08
CD630_25580	CD2557	-	0.158341	0.733576	-0.000623857	0.999992	0.145	0.817504	coaD	Phosphopantetheine adenylyltransferase (EC 2.7.7.3) (Dephospho-CoA pyrophosphorylase) (Pantetheine-phosphate adenylyltransferase) (PPAT)	217860000	176280000	184120000	1.92753e+08	169440000	205230000	203340000	192670000	226590000	198850000	213960000	2.13133e+08	209240000	186390000	249710000	2.15113e+08
CD630_25590	CD2557	-	-0.488493		-0.0708827				CD630_25590	Rna methyltransferase, rsmd family	NA	50301000	NA	16767000	48167000	39004000	56497000	4.78893e+07	NA	NA	NA	NA	35853000	NA	NA	11951000
CD630_25600	CD2557	0			ON				recG	ATP-dependent DNA helicase RecG (EC 3.6.4.12)	NA	NA	NA	NA	7349000	13495000	NA	6948000	NA	NA	NA	NA	NA	NA	NA	NA
CD630_25610	CD2557	-	0.231761	0.406401	0.386033	0.175566	0.127475	0.814293	yloV	Putative phosphatase	369980000	381110000	330640000	3.60577e+08	398560000	480800000	534240000	471200000	361790000	376160000	443710000	3.93887e+08	386110000	442800000	441330000	4.23413e+08
CD630_25620	CD2557	-	0.168731	0.855786	0.253977	0.595809	-0.368737	0.679077	yloU	Uncharacterized protein	337160000	566840000	496020000	4.66673e+08	630870000	601950000	436690000	5.56503e+08	306290000	390470000	387500000	361420000	510760000	718560000	344400000	5.24573e+08
CD630_25621	0	+	-0.385991	0.493263	-0.290366	0.588258	-0.281276	0.780559	rpmB	50S ribosomal protein L28	14891000000	8762300000	8290900000	1.06481e+10	9105400000	7473500000	9541700000	8.70687e+09	10252000000	8151100000	7882600000	8761900000	8089600000	7725200000	8630600000	8.14847e+09
CD630_25640	0	+			ON		ON		CD630_25640	Transcriptional regulator, MerR family	NA	NA	NA	NA	43049000	33496000	25301000	3.39487e+07	29419000	25013000	NA	18144000	NA	NA	36235000	1.20783e+07
CD630_25720	0	-	0.457372	0.439116	-0.0392808	0.901245	-0.135883	0.947315	CD630_25720	putative nitroreductase-like oxidoreductase	130870000	453230000	281870000	2.88657e+08	227840000	388540000	226330000	2.80903e+08	129650000	413330000	245150000	262710000	310580000	570420000	308010000	3.96337e+08
CD630_25730	0	-	0.0106383	0.975447	-0.199476	0.540438	-0.0458763	0.960146	CD630_25730	putative phosphoglycolate phosphatase	262850000	193930000	216090000	224290000	179500000	202650000	203830000	1.95327e+08	225800000	214030000	211980000	217270000	212380000	213430000	252040000	225950000
CD630_25740	CD2574	-	-0.136824	0.773702	-0.141724	0.72512	-0.0058154	0.984012	thiN	Thiamine pyrophosphokinase (TPK) (Thiamine diphospho kinase) (EC 2.7.6.2)	112350000	115290000	108940000	1.12193e+08	108530000	94998000	101560000	101696000	112870000	93646000	128710000	111742000	98767000	88899000	118460000	102042000
CD630_25750	CD2574	-	-0.214103	0.651846	-0.137933	0.783389	0.103431	0.872852	rpe1	Ribulose-phosphate 3-epimerase (EC 5.1.3.1)	2627200000	1640400000	2086900000	2.11817e+09	2075300000	1894700000	1805100000	1.92503e+09	2525500000	1940900000	2360400000	2275600000	1764200000	1484100000	2229800000	1.82603e+09
CD630_25760	CD2574	-	0.607566	0.160069	0.342648	0.512753	-0.229584	0.774947	rsgA	Small ribosomal subunit biogenesis GTPase RsgA (EC 3.6.1.-)	31957000	47795000	38227000	3.93263e+07	36250000	69776000	43581000	49869000	24567000	39482000	36573000	3.35407e+07	51676000	73058000	55029000	59921000
CD630_25770	CD2574	-	0.337501	0.645332	0.500039	0.251682	0.87194	0.208662	fabG	3-oxoacyl-[acyl-carrier-protein] reductase (3-ketoacyl-acyl carrier protein reductase) (EC 1.1.1.100)	33530000	25141000	34596000	31089000	40025000	34154000	57724000	4.39677e+07	53784000	42202000	74704000	5.68967e+07	30682000	28292000	58875000	39283000
CD630_25780	CD2574	-	0.436832	0.176384	0.426409	0.142861	0.355411	0.449049	stk	Putative serine/threonine-protein kinase and phosphatase	77119000	115510000	95744000	9.61243e+07	122180000	136320000	129040000	129180000	110160000	122510000	136260000	1.22977e+08	116630000	132480000	141240000	1.30117e+08
CD630_25790	CD2574	-	0.0911377	0.828282	0.158285	0.640806	0.213105	0.760624	stp	Putative phosphatase, 2C family	94147000	51465000	67316000	70976000	73186000	80299000	84134000	7.92063e+07	81402000	73676000	91744000	82274000	77290000	65361000	84162000	7.56043e+07
CD630_25800	CD2574	-	0.573451	0.153472	0.576667	0.10324	0.393859	0.70237	rlmN	Probable dual-specificity RNA methyltransferase RlmN (EC 2.1.1.192) (23S rRNA (adenine(2503)-C(2))-methyltransferase) (23S rRNA m2A2503 methyltransferase) (Ribosomal RNA large subunit methyltransferase N) (tRNA (adenine(37)-C(2))-methyltransferase) (tRNA m2A37 methyltransferase)	59752000	81167000	78910000	7.32763e+07	100650000	96363000	130840000	1.09284e+08	67467000	80617000	140750000	96278000	108090000	87893000	131140000	109041000
CD630_25810	CD2574	-	0.411961	0.179795	0.459046	0.131611	0.452365	0.409154	rsmB	Ribosomal RNA small subunit methyltransferase B (RRNA (Cytosine-C(5)-)-methyltransferase) (EC 2.1.1.-)	44485000	52490000	44892000	47289000	61937000	60095000	72983000	65005000	55610000	56840000	81664000	6.47047e+07	63857000	56868000	68028000	6.29177e+07
CD630_25820	CD2574	0	0.0950139	0.845566	0.0294373	0.916517	-0.0277109	0.984012	CD630_25820	Putative metal-dependent peptidase	104410000	147690000	150540000	1.34213e+08	129380000	151670000	129890000	136980000	152530000	117290000	125160000	131660000	144240000	147450000	138360000	143350000
CD630_25840	CD2574	-	0.142313	0.660066	0.227673	0.440761	0.0858512	0.950565	fmt	Methionyl-tRNA formyltransferase (EC 2.1.2.9)	227350000	277260000	290970000	2.65193e+08	288990000	281070000	361520000	3.10527e+08	206970000	269850000	367540000	2.81453e+08	258060000	306170000	313830000	2.92687e+08
CD630_25850	CD2574	-	0.346784	0.429299	0.437481	0.283334	0.336186	0.585124	def2	Peptide deformylase (PDF) (EC 3.5.1.88) (Polypeptide deformylase)	237090000	245240000	217060000	233130000	264420000	389390000	293330000	3.15713e+08	291660000	309030000	282230000	2.94307e+08	244210000	344890000	300330000	2.96477e+08
CD630_25860	CD2574	-	-0.0790833	0.917154	OFF		-0.138379	0.896697	priA	Primosomal protein N' (EC 3.6.4.-) (ATP-dependent helicase PriA)	11271000000	9614100000	NA	6961700000	NA	NA	NA	NA	8047800000	11072000000	9342600000	9.48747e+09	10481000000	9782800000	9392800000	9.88553e+09
CD630_25870	CD2574	-	0.480369	0.209158	0.47273	0.183495	0.0143578	0.991719	coaBC	bifunctional phosphopantothenoylcysteine synthetase / decarboxylase	201800000	280910000	151180000	2.11297e+08	245530000	324990000	309150000	2.93223e+08	155710000	295220000	189300000	213410000	267920000	339080000	277340000	294780000
CD630_25871	CD2574	-	0.0341722	0.945713	0.00749789	0.996084	0.307871	0.596044	rpoZ	DNA-directed RNA polymerase subunit omega (RNAP omega subunit) (EC 2.7.7.6) (RNA polymerase omega subunit) (Transcriptase subunit omega)	446890000	413230000	387320000	4.15813e+08	378640000	482790000	392510000	417980000	576360000	502510000	465310000	5.14727e+08	458020000	424590000	394730000	425780000
CD630_25880	CD2574	-	0.316574	0.291205	0.426165	0.143643	0.235822	0.727768	gmk	Guanylate kinase (EC 2.7.4.8) (GMP kinase)	357830000	399160000	291060000	349350000	418040000	483960000	506220000	4.69407e+08	322460000	490350000	421350000	4.11387e+08	447440000	404120000	453650000	435070000
CD630_25890	CD2574	-	-0.196622	0.646154	-0.200308	0.57857	-0.14573	0.836305	CD630_25890	Uncharacterized protein	594520000	385420000	529140000	5.03027e+08	472780000	400800000	439870000	4.37817e+08	510080000	385490000	468520000	4.54697e+08	485760000	363540000	467510000	4.38937e+08
CD630_25900	CD2574	-	-0.0161625	0.96772	-0.0711506	0.833491	0.0656117	0.914566	dapF	Diaminopimelate epimerase (DAP epimerase) (EC 5.1.1.7) (PLP-independent amino acid racemase)	382040000	271300000	363670000	3.39003e+08	369120000	249680000	349270000	322690000	376600000	300790000	386940000	3.54777e+08	371750000	252810000	381120000	3.35227e+08
CD630_25910	0	-	-0.175075	0.582888	-0.229198	0.415135	-0.0375577	0.955236	ltaE	Low specificity L-threonine aldolase (EC 4.1.2.5)	1186800000	964960000	1091800000	1.08119e+09	1024900000	770960000	971250000	922370000	1129600000	994710000	1035900000	1.0534e+09	992340000	860050000	1020500000	957630000
CD630_25920	0	+	-0.0328513	0.923753	0.0342535	0.901323	-0.117371	0.814293	yloA	uncharacterized protein YloA	140780000	145010000	143730000	1.43173e+08	147730000	142160000	149950000	1.46613e+08	121860000	126160000	147940000	1.31987e+08	140950000	136900000	142000000	139950000
CD630_25940	0	0					ON		uraA	ABC-type transport system, uracil-specific permease	NA	NA	NA	NA	NA	NA	NA	NA	18093000	NA	26414000	1.48357e+07	NA	NA	NA	NA
CD630_25950	0	-	-0.0284454	0.981924	0.0273119	0.906071	-0.0149444	0.994556	pyrR	Bifunctional protein PyrR [Includes: Pyrimidine operon regulatory protein; Uracil phosphoribosyltransferase (UPRTase) (EC 2.4.2.9)]	203290000	191000000	139420000	1.77903e+08	160650000	195140000	188120000	1.81303e+08	154490000	185050000	188670000	176070000	160090000	186870000	176330000	174430000
CD630_26000	CD2600	-	0.148874	0.806316	OFF		OFF		cstA	Carbon starvation protein, CstA	14133000	23568000	25351000	2.10173e+07	NA	NA	NA	NA	NA	NA	NA	NA	23179000	23425000	NA	1.55347e+07
CD630_26010	CD2600	-	-0.0361658	0.9806	-0.181514	0.808975	OFF		CD630_26010	Two-component response regulator	21430000	29829000	NA	1.70863e+07	26676000	18523000	NA	1.50663e+07	NA	NA	NA	NA	27858000	22132000	NA	1.66633e+07
CD630_26100	CD2610	-	0.580871	0.211428	0.750009	0.0827519	0.0956659	0.910842	trpS	Tryptophan--tRNA ligase (EC 6.1.1.2) (Tryptophanyl-tRNA synthetase) (TrpRS)	119800000	252980000	132190000	1.68323e+08	220150000	271060000	358050000	2.83087e+08	112470000	204950000	222170000	1.79863e+08	185330000	298860000	271120000	251770000
CD630_26110	CD2610	-	0.250135	0.572946	0.42883	0.268255	0.351763	0.616998	mtnN	bifunctional 5*-methylthioadenosine / S-adenosylhomocysteine nucleosidase	205230000	209940000	131370000	182180000	208040000	229430000	298250000	245240000	181220000	279060000	237170000	2.32483e+08	227950000	185770000	236290000	216670000
CD630_26120	0	-	0.568736	0.193926	0.86826	0.056279	0.833818	0.208662	CD630_26120	Putative amino acid permease	183440000	161740000	236290000	1.93823e+08	290080000	316550000	454820000	3.53817e+08	334620000	296950000	404840000	345470000	280200000	245240000	337010000	2.87483e+08
CD630_26130	0	+	-0.208779	0.591059	0.0774977	0.832277	0.179199	0.797754	CD630_26130	Putative peptidase, M24 family (EC 3.4.11.9)	8594200000	6332100000	8905700000	7944000000	8630300000	6654300000	9862600000	8382400000	10401000000	6822700000	9760200000	8.99463e+09	7122900000	5647900000	7850300000	6873700000
CD630_26140	0	-	0.164754	0.828282	0.28825	0.579224	-0.0928491	0.938767	CD630_26140	Uncharacterized protein, DegV family	39546000	35949000	NA	25165000	48050000	44805000	45432000	4.60957e+07	34371000	37962000	33851000	3.53947e+07	38582000	49519000	38841000	42314000
CD630_26150	0	+	ON						CD630_26150	Transcriptional regulator, TetR family	NA	NA	NA	NA	NA	NA	NA	NA	NA	NA	NA	NA	72241000	46440000	NA	3.95603e+07
CD630_26180	0	-	-0.0736061	0.920355	0.113364	0.72905	-0.0807455	0.936024	ileS	Isoleucine--tRNA ligase (EC 6.1.1.5) (Isoleucyl-tRNA synthetase) (IleRS)	2055300000	1655000000	1235400000	1.64857e+09	1590600000	1696000000	2063400000	1.78333e+09	1361400000	1996200000	1318900000	1.55883e+09	1777400000	1367900000	1554400000	1.56657e+09
CD630_26190	CD2619	-	0.30117	0.407276	0.352766	0.29672	0.36136	0.534	CD630_26190	Putative cell-division initiation protein DivIVA	931580000	578200000	570100000	6.93293e+08	725100000	925620000	1005300000	885340000	789150000	764640000	1118100000	890630000	782870000	784690000	995150000	8.54237e+08
CD630_26200	CD2619	-	0.155649	0.861919	0.155344	0.891784	0.19165	0.897837	CD630_26200	Putative RNA-binding cell division protein	38908000	38796000	36909000	3.82043e+07	49673000	24713000	53257000	4.25477e+07	43931000	28269000	58696000	43632000	37251000	32346000	58073000	4.25567e+07
CD630_26210	CD2619	-	0.635861		OFF		OFF		CD630_26210	Uncharacterized protein	49323000	27703000	NA	2.56753e+07	NA	NA	NA	NA	NA	NA	NA	NA	59844000	NA	NA	19948000
CD630_26220	CD2619	-	-0.461943	0.428871	-1.18105	0.056279	-0.630467	0.425918	sepF	Cell division protein SepF	262110000	443640000	505890000	403880000	112130000	300760000	121480000	1.78123e+08	197990000	419200000	165490000	2.60893e+08	329980000	389580000	160100000	293220000
CD630_26230	CD2619	-	0.0323922	0.935336	0.285039	0.348691	0.0786578	0.940447	CD630_26230	Pyridoxal phosphate homeostasis protein (PLP homeostasis protein)	352100000	367590000	265050000	3.28247e+08	375450000	363110000	461290000	399950000	261890000	346910000	431120000	346640000	297410000	323020000	386670000	335700000
CD630_26260	0	0	0.153548	0.658303	0.10495	0.739823	0.11301	0.836305	CD630_26260	UPF0210 protein CD630_26260	1564500000	1086800000	1531200000	1.39417e+09	1568000000	1642600000	1287500000	1.49937e+09	1629800000	1372600000	1520900000	1.50777e+09	1605400000	1343400000	1703400000	1.55073e+09
CD630_26270	0	-	0.341195	0.498643	0.322533	0.372527	0.307958	0.624397	CD630_26270	UPF0237 protein CD630_26270	1082200000	707960000	917880000	902680000	1199200000	1243700000	943570000	1.12882e+09	1235300000	953530000	1163600000	1.11748e+09	854660000	1112300000	1463600000	1143520000
CD630_26300	CD2630	-	0.371249	0.346731	0.431164	0.185643	-0.043035	0.953291	gpsA	Glycerol-3-phosphate dehydrogenase [NAD(P)+] (EC 1.1.1.94) (NAD(P)H-dependent glycerol-3-phosphate dehydrogenase)	88287000	135680000	98738000	1.07568e+08	127210000	158980000	148920000	1.45037e+08	77538000	137300000	98383000	104407000	133480000	169630000	114300000	1.39137e+08
CD630_26310	CD2630	-	0.546306	0.31219	OFF		OFF		plsY	Glycerol-3-phosphate acyltransferase (Acyl-PO4 G3P acyltransferase) (Acyl-phosphate--glycerol-3-phosphate acyltransferase) (G3P acyltransferase) (GPAT) (EC 2.3.1.275) (Lysophosphatidic acid synthase) (LPA synthase)	16847000	16622000	16836000	1.67683e+07	NA	NA	NA	NA	NA	NA	NA	NA	26468000	22507000	NA	16325000
CD630_26320	CD2630	-	0.303477	0.441682	0.484162	0.13828	0.463158	0.450526	der	GTPase Der (GTP-binding protein EngA)	362600000	549740000	603710000	505350000	717100000	619510000	784000000	706870000	589150000	568860000	931950000	6.96653e+08	653660000	491140000	726180000	623660000
CD630_26380	CD2634	-	0.183143	0.706231	0.179734	0.739232	-0.0289737	0.980577	CD630_26380	Two-component response regulator	19275000	21433000	22563000	2.10903e+07	24999000	22778000	NA	1.59257e+07	NA	19606000	21736000	1.37807e+07	24463000	26309000	21063000	23945000
CD630_26390	CD2634	-	-0.0128296	0.992989	0.0968261	0.761411	0.147793	0.808465	CD630_26390	Polyphenol oxidase	210030000	166610000	247980000	2.08207e+08	232560000	192440000	242980000	222660000	243180000	193890000	254930000	2.30667e+08	195560000	211610000	211920000	2.06363e+08
CD630_26400	CD2634	-	0.25949	0.572374	0.429709	0.328956	0.015342	0.97899	nrdR	Transcriptional repressor NrdR	33738000	45602000	41509000	40283000	45950000	49843000	66986000	5.42597e+07	36754000	43179000	42208000	4.07137e+07	43046000	50355000	51262000	48221000
CD630_26460	0	-	-0.0895132	0.861919	-0.0867039	0.832277	-0.282765	0.621313	ftsZ	Cell division protein FtsZ	1748800000	2027100000	1355400000	1.71043e+09	1608600000	1670200000	1553200000	1.61067e+09	1263700000	1496400000	1457900000	1406000000	1391200000	1730100000	1701300000	1.60753e+09
CD630_26510	CD2647	-	0.0153549	0.973003	-0.0698643	0.818466	0.00431506	0.986553	murG	UDP-N-acetylglucosamine--N-acetylmuramyl-(pentapeptide) pyrophosphoryl-undecaprenol N-acetylglucosamine transferase (EC 2.4.1.227) (Undecaprenyl-PP-MurNAc-pentapeptide-UDPGlcNAc GlcNAc transferase)	524230000	483650000	427630000	4.78503e+08	427990000	460910000	478750000	4.55883e+08	478420000	502110000	459280000	4.79937e+08	529430000	442400000	479040000	4.83623e+08
CD630_26530	CD2647	-	-0.06163	0.861919	0.158485	0.534759	0.0699641	0.915515	murD	UDP-N-acetylmuramoylalanine--D-glutamate ligase (EC 6.3.2.9) (D-glutamic acid-adding enzyme) (UDP-N-acetylmuramoyl-L-alanyl-D-glutamate synthetase)	622980000	578610000	545220000	582270000	654710000	636050000	658880000	649880000	714150000	562890000	556570000	6.11203e+08	574660000	535920000	563180000	557920000
CD630_26550	CD2647	-	-0.00252376	0.992243	0.152189	0.673855	0.199284	0.760624	murF	UDP-N-acetylmuramoyl-tripeptide--D-alanyl-D-alanine ligase (EC 6.3.2.10) (D-alanyl-D-alanine-adding enzyme)	732160000	501600000	534170000	589310000	728170000	515450000	721000000	6.54873e+08	725020000	547530000	757260000	6.76603e+08	586290000	458400000	720150000	588280000
CD630_26580	0	-	0.629524	0.234101	0.593864	0.149012	0.417954	0.572924	rsmH	Ribosomal RNA small subunit methyltransferase H (EC 2.1.1.199) (16S rRNA m(4)C1402 methyltransferase) (rRNA (cytosine-N(4)-)-methyltransferase RsmH)	37485000	31161000	30187000	3.29443e+07	45064000	56622000	47481000	4.97223e+07	35286000	42302000	54456000	4.40147e+07	36687000	67278000	48935000	5.09667e+07
CD630_26600	0	0	-0.159122	0.671653	0.00672742	0.980102	0.120232	0.864581	CD630_26600	Putative peptidase, M16 family	404310000	306980000	411950000	3.74413e+08	414600000	313470000	400420000	3.76163e+08	479260000	326960000	414640000	4.06953e+08	352130000	266260000	387550000	3.35313e+08
CD630_26610	0	-	-0.0686849	0.871919	-0.0209199	0.939576	0.131103	0.831198	CD630_26610	Putative peptidase, M16 family	280630000	211460000	240060000	244050000	254010000	197580000	270020000	2.40537e+08	307380000	226300000	268120000	2.67267e+08	245780000	201490000	250840000	2.32703e+08
CD630_26620	0	+	0.419599	0.147327	0.429154	0.169867	0.0969925	0.888784	ychF	Ribosome-binding ATPase YchF	522170000	508150000	480720000	503680000	539400000	730270000	764860000	6.78177e+08	464880000	631150000	520090000	5.38707e+08	624360000	703740000	693000000	673700000
CD630_26640	0	-	0.153844	0.621113	0.314198	0.328956	0.130353	0.819318	murE	UDP-N-acetylmuramoyl-L-alanyl-D-glutamate--2,6-diaminopimelate ligase (EC 6.3.2.13) (Meso-A2pm-adding enzyme) (Meso-diaminopimelate-adding enzyme) (UDP-MurNAc-L-Ala-D-Glu:meso-diaminopimelate ligase) (UDP-MurNAc-tripeptide synthetase) (UDP-N-acetylmuramyl-tripeptide synthetase)	284040000	263610000	240940000	2.62863e+08	285790000	284850000	409830000	3.26823e+08	244980000	315190000	302990000	287720000	270520000	296910000	309900000	2.92443e+08
CD630_26660	0	-	-0.2659	0.572374	OFF		0.246026	0.83333	ptsG-A	PTS system, glucose-specific IIA component (EC 2.7.1.69)	25630000	25477000	29418000	2.68417e+07	NA	NA	NA	NA	37473000	26192000	NA	2.12217e+07	23521000	19606000	23844000	2.23237e+07
CD630_26670	0	-	0.300209	0.338331	0.416972	0.209813	0.527149	0.30875	ptsG-BC	PTS system, glucose-specific IIBC component (EC 2.7.1.69)	632490000	870910000	950360000	817920000	880970000	1172500000	1222600000	1.09202e+09	977560000	1340200000	1218300000	1.17869e+09	940970000	1070800000	1009600000	1.00712e+09
CD630_26680	0	-	-0.094004	0.914856	-0.401186	0.388479	-0.437351	0.592909	CD630_26680	Transcription antiterminator, licT family	64774000	105620000	62560000	7.76513e+07	60428000	68027000	47946000	5.88003e+07	45149000	76493000	50392000	5.73447e+07	59613000	86374000	72272000	72753000
CD630_26720	CD2672	+	0.102707	0.859324	0.328173	0.642291	0.159011	0.869975	appA	ABC-type transport system, oligopeptide-family solute-binding protein	NA	18180000	31522000	1.65673e+07	26284000	NA	36113000	20799000	23820000	26210000	33210000	2.77467e+07	28293000	22241000	29520000	2.66847e+07
CD630_26750	0	-	0.318974	0.618284	0.123347	0.777391	OFF		CD630_26750	Transcriptional regulator, LysR family	22526000	48420000	23997000	3.16477e+07	30546000	38399000	NA	2.29817e+07	NA	NA	NA	NA	38107000	52703000	27626000	3.94787e+07
CD630_26820	0	-	-0.210884	0.557664	-0.336439	0.245451	-0.304958	0.599286	pfo	Pyruvate-flavodoxin oxidoreductase (EC 1.2.7.-) // pyruvate synthase	9217500000	11733000000	10499000000	1.04832e+10	7430200000	9022300000	8455300000	8302600000	6915100000	11071000000	7471200000	8.48577e+09	8952400000	10170000000	8050200000	9.05753e+09
CD630_26830	0	-	-0.170133	0.687437	-0.382626	0.240474	-0.0902422	0.914566	CD630_26830	Phosphate propanoyltransferase (EC 2.3.1.222)	10619000000	7139800000	7743000000	8500600000	6965400000	5961300000	6634200000	6520300000	7837300000	7672400000	8445800000	7.98517e+09	7682600000	7718900000	7263500000	7555000000
CD630_26850	CD2684	-	0.0523714	0.91574	-0.0937828	0.774014	-0.339594	0.506103	CD630_26850	Putative sporulation stage II, protein E	111520000	149050000	120570000	1.27047e+08	96732000	147270000	113150000	1.19051e+08	91430000	126880000	82891000	1.004e+08	110730000	156660000	127840000	1.31743e+08
CD630_26890	CD2688	-	0.432477	0.310156	0.253354	0.475286	0.293618	0.702708	CD630_26890	Putative lipoprotein	113490000	79159000	90107000	94252000	129760000	92788000	114490000	112346000	126020000	85747000	134810000	1.15526e+08	136090000	93983000	151520000	1.27198e+08
CD630_26910	CD2688	-	-0.0637377	0.87159	0.0917669	0.824762	0.257711	0.71103	hpt	Hypoxanthine phosphoribosyltransferase (EC 2.4.2.8)	1285100000	959230000	1046900000	1.09708e+09	1179300000	916680000	1411400000	1.16913e+09	1563700000	979930000	1391300000	1.31164e+09	1142500000	781290000	1225200000	1.04966e+09
CD630_26920	0	+	-0.273264	0.333152	-0.745362	0.0175001	-0.486409	0.247406	cobD1	threonine-phosphate decarboxylase	633060000	546360000	663240000	614220000	387830000	327740000	383610000	3.66393e+08	445660000	425150000	444480000	438430000	504990000	503090000	516620000	5.08233e+08
CD630_26930	0	-	0.402421	0.444745	0.384206	0.396567	0.592568	0.436867	sstT	putative serine / threonine transporter SstT	55074000	112790000	124610000	9.74913e+07	126390000	140000000	115330000	127240000	150900000	175390000	114740000	147010000	134500000	148660000	103410000	1.28857e+08
CD630_26950	CD2694	0	0.0303292	0.975447	0.0717917	0.833491	0.169002	0.780559	asnA	Aspartate--ammonia ligase (EC 6.3.1.1) (Asparagine synthetase A)	1119600000	932240000	1060400000	1.03741e+09	1247800000	913630000	1109600000	1.09034e+09	1334600000	980730000	1183700000	1.16634e+09	1184600000	834660000	1159100000	1.05945e+09
CD630_26960	0	-	-0.172714	0.658833	-0.0309844	0.947903	0.0578314	0.936765	patB2	putative cystathionine beta-lyase	316290000	229340000	325520000	2.90383e+08	288320000	247320000	317000000	2.84213e+08	317590000	248480000	340710000	302260000	274430000	235290000	263140000	257620000
CD630_27000	0	+	ON						CD630_27000	Transcriptional regulator, sigma-54 dependent	NA	NA	NA	NA	NA	NA	NA	NA	NA	NA	NA	NA	320940000	364050000	487070000	3.90687e+08
CD630_27010	0	-	0.202298	0.583426	0.389495	0.203226	0.402985	0.436867	CD630_27010	Putative lipoprotein	77925000	86906000	89916000	8.49157e+07	116760000	94262000	122680000	111234000	104280000	95667000	136890000	112279000	90547000	88967000	113580000	97698000
CD630_27030	0	-	0.0176763		0.120111		0.157237		CD630_27030	Putative pentapeptide repeat-containing protein	NA	21902000	NA	7.30067e+06	NA	24153000	23454000	15869000	NA	24424000	NA	8.14133e+06	22065000	19365000	25086000	22172000
CD630_27040	0	+	0.740543	0.225945	1.15744	0.0800378	1.08958	0.353221	adeP	adenine permease AdeP	28321000	NA	38705000	22342000	85317000	47867000	91080000	7.47547e+07	80882000	37238000	95839000	7.13197e+07	59848000	41863000	66270000	5.59937e+07
CD630_27050	0	+	0.427558	0.209158	0.64264	0.0433428	0.718732	0.174079	CD630_27050	putative adenosine-derivate deaminase	1557100000	1377400000	1404900000	1.44647e+09	2267600000	1816200000	2690800000	2258200000	2365300000	1838100000	2938100000	2380500000	1900700000	1572600000	2363000000	1.94543e+09
CD630_27060	0	-	0.27368	0.638273	0.167887	0.901323	-0.137735		CD630_27060	Uncharacterized protein	23590000	31162000	27517000	27423000	41927000	33655000	16840000	3.08073e+07	24926000	NA	NA	8.30867e+06	25767000	31097000	42590000	3.31513e+07
CD630_27110	0	+	0.346463	0.433724	-0.0845405	0.839646	0.1814	0.814293	CD630_27110	Transcriptional regulator, LysR family	283900000	282670000	378170000	3.14913e+08	269950000	310610000	310410000	296990000	275570000	421610000	374140000	3.57107e+08	304740000	442050000	454390000	4.00393e+08
CD630_27120	0	0	-0.0970859						CD630_27120	Uncharacterized protein	NA	20006000	NA	6.66867e+06	NA	NA	NA	NA	NA	NA	NA	NA	NA	13103000	24305000	1.24693e+07
CD630_27130	CD2713	0	0.0243614	0.972279	-0.191888	0.475317	-0.0880115	0.865287	cwp22	Putative cell wall protein cwp22	427630000	419900000	421450000	4.22993e+08	403560000	414120000	293260000	3.70313e+08	456820000	386910000	350150000	397960000	494040000	402960000	393590000	4.30197e+08
CD630_27140	CD2713	-	-0.174177	0.618284	-0.237955	0.415135	-0.113234	0.847752	galE	UDP-glucose 4-epimerase (EC 5.1.3.2)	1159800000	921650000	1160700000	1.08072e+09	935860000	779710000	1033600000	916390000	1072000000	859310000	1066100000	9.99137e+08	1025700000	835430000	1012300000	957810000
CD630_27150	CD2713	-	0.0781047	0.840321	0.230918	0.435617	-0.0574249	0.938767	gtaB	UTP--glucose-1-phosphate uridylyltransferase (EC 2.7.7.9) (UDP-glucose pyrophosphorylase)	405210000	401560000	255960000	3.54243e+08	392420000	447410000	407370000	4.15733e+08	279720000	469330000	272210000	340420000	407670000	398870000	315310000	373950000
CD630_27160	CD2715A	-	0.233969	0.462955	0.1586	0.578173	-0.155006	0.797754	CD630_27160	Uncharacterized protein	375550000	492790000	377840000	4.15393e+08	419150000	508670000	463170000	4.63663e+08	330930000	427880000	360420000	3.73077e+08	469700000	551940000	443950000	488530000
CD630_27170	CD2715A	-	0.365096	0.25798	0.589047	0.0851094	0.233111	0.743578	CD630_27170	Putative sporulation protein	133720000	188230000	138970000	153640000	180970000	237110000	275260000	2.31113e+08	137390000	213970000	190390000	1.80583e+08	173070000	220490000	200090000	1.97883e+08
CD630_27190	0	+	0.273918	0.438769	0.110119	0.81633	0.244215	0.760624	CD630_27190	putative peptidoglycan-N-acetylmuramic acid deacetylase	47278000	54838000	54345000	5.21537e+07	46962000	53344000	68565000	5.62903e+07	48834000	69189000	67297000	6.17733e+07	59425000	63796000	65954000	6.30583e+07
CD630_27210	0	-							CD630_27210	two-component sensor histidine kinase	NA	NA	NA	NA	NA	20621000	NA	6.87367e+06	16377000	NA	NA	5459000	NA	NA	NA	NA
CD630_27220	0	-	ON				ON		CD630_27220	Two-component response regulator	NA	NA	NA	NA	NA	NA	NA	NA	NA	26313000	17743000	1.46853e+07	29408000	45208000	NA	24872000
CD630_27240	CD2723	-	ON		ON		ON		CD630_27240	Putative polysaccharide deacetylase	NA	NA	NA	NA	24563000	NA	27106000	17223000	NA	19192000	30819000	1.66703e+07	18963000	NA	29074000	1.60123e+07
CD630_27260	0	-	-0.322753	0.406401	0.056825	0.930998	-0.409326	0.506103	glyA	Serine hydroxymethyltransferase (SHMT) (Serine methylase) (EC 2.1.2.1)	1630300000	1813200000	1151500000	1.53167e+09	1144600000	2115500000	1519500000	1593200000	753820000	1644900000	1061200000	1.15331e+09	1078000000	1464300000	1131600000	1.22463e+09
CD630_27290	CD2729	-	OFF		-0.275267	0.596685	OFF		CD630_27290	Putative regulator of the sigma(E) factor	NA	45299000	43577000	2.96253e+07	33017000	41390000	35750000	36719000	NA	NA	NA	NA	NA	NA	NA	NA
CD630_27300	CD2729	-	-0.358635	0.565669	-0.237482	0.703407	0.118206	0.901361	csoR	copper-sensing transcriptional repressor CsoR	125220000	87164000	169760000	1.27381e+08	83744000	101150000	139250000	108048000	139860000	99313000	175600000	1.38258e+08	93319000	98206000	106510000	99345000
CD630_27350	0	-	-0.0323799	0.974055	-0.275758	0.608667	-0.0226838	0.987875	cwp14	Putative cell wall-binding protein cwp14	34428000	28712000	NA	2.10467e+07	20196000	32830000	25206000	2.60773e+07	31433000	30722000	NA	2.07183e+07	33600000	28626000	30382000	3.08693e+07
CD630_27360	0	+	OFF		OFF		0.836214		CD630_27360	Transcriptional regulator, LysR family	10571000	15985000	NA	8852000	NA	NA	NA	NA	NA	23706000	NA	7902000	NA	NA	NA	NA
CD630_27390	CD2739	-	0.0453935	0.898362	0.0103737	0.983336	-0.277247	0.745851	aspS	Aspartate--tRNA ligase (EC 6.1.1.12) (Aspartyl-tRNA synthetase) (AspRS)	1860400000	1652400000	1004700000	1.50583e+09	1004700000	1781200000	1764200000	1516700000	983370000	1773200000	971110000	1242560000	1840200000	1570000000	1251700000	1.55397e+09
CD630_27400	CD2739	-	0.37962	0.246714	0.406097	0.268255	-0.0328936	0.955962	hisS	Histidine--tRNA ligase (EC 6.1.1.21) (Histidyl-tRNA synthetase) (HisRS)	392760000	496090000	346170000	4.11673e+08	405720000	557440000	673360000	5.45507e+08	300060000	452110000	455010000	4.02393e+08	458880000	589220000	558660000	5.35587e+08
CD630_27410	CD2739	-	0.252966	0.440069	0.265428	0.367146	-0.0921522	0.889958	hemZ	Coproporphyrinogen III oxidase (EC 1.3.99.22)	43748000	57148000	50580000	50492000	55119000	65936000	61018000	60691000	34529000	47805000	59769000	4.73677e+07	65567000	59513000	55427000	60169000
CD630_27420	CD2739	-	0.0966203	0.787452	0.202738	0.547772	0.140953	0.797754	CD630_27420	Putative hydrolase beta-lactamase-like	922410000	654980000	817160000	7.98183e+08	874210000	776330000	1105300000	9.18613e+08	837630000	841370000	961310000	8.80103e+08	857870000	812590000	889950000	853470000
CD630_27430	CD2739	-	-0.244557	0.649275	0.156413	0.749921	-0.160484	0.865287	dtd	D-tyrosyl-tRNA(Tyr) deacylase	228780000	227900000	157140000	2.04607e+08	248540000	180870000	254700000	2.28037e+08	171820000	162850000	214530000	1.83067e+08	157840000	153810000	206460000	1.72703e+08
CD630_27440	CD2739	-	0.354173	0.299397	0.479047	0.122964	0.144691	0.797754	relA	GTP pyrophosphokinase (RelA/SpoT) (EC 2.7.6.5)	41131000	49819000	30526000	40492000	56198000	54081000	59037000	5.64387e+07	42309000	41360000	50622000	4.47637e+07	56522000	45889000	52866000	51759000
CD630_27450	CD2739	-	-0.0120577	0.976032	0.141457	0.757201	0.0989131	0.921351	apt	Adenine phosphoribosyltransferase (APRT) (EC 2.4.2.7)	686080000	474710000	557350000	5.72713e+08	466290000	734370000	694480000	6.31713e+08	479710000	557680000	802680000	6.13357e+08	460680000	553160000	690000000	5.67947e+08
CD630_27460	CD2739	-	0.215332	0.603739	0.217436	0.615344	-0.101324	0.876949	recJ	Single-stranded-DNA-specific exonuclease (EC 3.1.-.-)	192150000	247010000	251460000	2.30207e+08	192430000	330100000	280430000	2.67653e+08	148740000	256290000	238750000	2.14593e+08	243040000	327510000	231240000	2.67263e+08
CD630_27470	CD2739	-			ON		ON		ubiB	Putative ubiquinone biosynthesis protein	NA	NA	NA	NA	251690000	NA	132910000	128200000	109710000	80991000	177480000	122727000	NA	NA	NA	NA
CD630_27480	0	-	-0.10375	0.926599	-0.190354	0.745203	-0.02983	0.975929	CD630_27480	Putative acyltransferase	697430000	403690000	379510000	4.93543e+08	558280000	416570000	322760000	4.32537e+08	501960000	469830000	478540000	4.83443e+08	423980000	429130000	524780000	4.59297e+08
CD630_27490	0	-	-0.223622	0.403289	-0.332286	0.187124	-0.293793	0.494573	CD630_27490	Putative radical SAM-family protein	374350000	368990000	357800000	3.67047e+08	301360000	304180000	269070000	2.91537e+08	289580000	335020000	273660000	299420000	335060000	303290000	304680000	3.14343e+08
CD630_27510	0	-	0.220823	0.524776	0.39614	0.268255	-0.248143	0.696288	CD630_27510	Uncharacterized protein	44524000	63280000	46309000	51371000	50449000	79930000	72431000	6.76033e+07	32880000	50238000	46642000	4.32533e+07	54777000	69198000	55628000	5.98677e+07
CD630_27540	0	-							CD630_27540	Putative diguanylate kinase signaling protein (EC 2.7.7.65)	NA	NA	NA	NA	NA	111390000	NA	37130000	NA	NA	796970000	2.65657e+08	NA	NA	NA	NA
CD630_27550	0	-	0.0129163	0.975447	0.276733	0.369117	0.281632	0.584485	ptsI	Phosphoenolpyruvate-protein phosphotransferase (EC 2.7.3.9) (Phosphotransferase system, enzyme I)	2495300000	2132000000	2556000000	2.39443e+09	3057000000	2348100000	3297100000	2.90073e+09	2900300000	2510800000	3320700000	2910600000	2595300000	2177800000	2474800000	2.41597e+09
CD630_27560	CD2756	-	-0.547387	0.242405	-0.562736	0.208872	-0.321328	0.691208	ptsH	PTS system, HPr protein	17645000000	13051000000	18606000000	16434000000	12213000000	12226000000	8939300000	11126100000	13803000000	13809000000	11846000000	1.31527e+10	12569000000	12095000000	9071300000	11245100000
CD630_27570	CD2756	-							CD630_27570	Putative phospholipase	NA	NA	NA	NA	NA	342640000	NA	1.14213e+08	NA	395550000	NA	131850000	NA	NA	NA	NA
CD630_27640	0	-	0.0186107	0.898362	0.586558	0.294728	0.437531	0.532871	ybiV	putative sugar phosphatase	59192000	48964000	26476000	4.48773e+07	63716000	NA	71065000	44927000	57769000	59426000	65135000	6.07767e+07	43589000	45392000	47399000	45460000
CD630_27650	0	+	0.225812	0.658303	0.178392	0.796111	-0.0847854	0.953291	CD630_27650	Transcriptional regulator, LytR family	14837000	15824000	22970000	17877000	NA	24630000	15830000	1.34867e+07	15467000	18381000	16722000	1.68567e+07	19914000	24718000	18086000	20906000
CD630_27660	0	+	0.469574	0.243322	0.470039	0.239628	0.269162	0.745007	CD630_27660	Transcriptional regulator, LytR family	31977000	45455000	52412000	4.32813e+07	66863000	63715000	49275000	59951000	47934000	47466000	61076000	5.21587e+07	58146000	62993000	58656000	5.99317e+07
CD630_27670	0	-	0.636681	0.0325591	0.271429	0.29064	0.351383	0.393959	cwp19	Cell surface protein cwp19	264690000	242770000	278230000	2.61897e+08	292130000	346810000	309390000	316110000	329170000	332110000	341090000	3.34123e+08	405930000	422550000	393070000	4.07183e+08
CD630_27690	CD2769	-	0.673247	0.126738	0.922511	0.016796	0.353145	0.624036	capD	putative capsular polysaccharide biosynthesis protein	48384000	41105000	36691000	42060000	67896000	82666000	88601000	79721000	63457000	44022000	53696000	53725000	59826000	53665000	87723000	6.70713e+07
CD630_27700	CD2769	-	0.606578	0.106419	0.681736	0.0358696	0.301751	0.637496	CD630_27700	Putative glycosyl transferase, group 1	63391000	88356000	66685000	7.28107e+07	101420000	125640000	123320000	1.16793e+08	69300000	90188000	109760000	8.97493e+07	93014000	132280000	107300000	1.10865e+08
CD630_27710	CD2769	-	0.614389	0.0880105	0.779065	0.0293188	0.191587	0.774947	rkpK	UDP-glucose 6-dehydrogenase (EC 1.1.1.22)	88369000	122960000	71640000	94323000	149570000	168370000	167640000	161860000	84576000	121110000	117470000	1.07719e+08	140020000	141210000	151970000	144400000
CD630_27720	CD2769	-	0.642007	0.146036	0.61842	0.13828	0.438995	0.499065	tuaG1	Putative glycosyl transferase, family 2 (EC 2.4.1.-)	46652000	37490000	30299000	38147000	57685000	49436000	68568000	58563000	47827000	46661000	60655000	5.17143e+07	51157000	60874000	66554000	5.95283e+07
CD630_27730	CD2769	-	0.371034	0.346731	0.736881	0.0673302	0.592252	0.326088	tuaG2	Putative glycosyl transferase, family 2	51503000	44712000	39942000	4.53857e+07	85970000	63746000	77199000	7.56383e+07	61841000	69928000	73501000	6.84233e+07	55168000	58969000	61952000	5.86963e+07
CD630_27740	CD2769	-	0.12691	0.79353	-0.048572	0.901245	-0.132492	0.940447	CD630_27740	Putative glycosyl transferase, family 2 (EC 2.4.1.-)	33946000	68871000	61921000	5.49127e+07	67847000	27734000	63703000	5.30947e+07	58612000	37708000	53963000	5.00943e+07	63788000	52880000	63218000	59962000
CD630_27750	CD2769	-	0.486194	0.176384	0.870901	0.0313425	0.643025	0.247406	CD630_27750	putative CDP-glycerol / ribitol transferase	30123000	39976000	34933000	3.50107e+07	63262000	51959000	76862000	6.40277e+07	46720000	53430000	63868000	5.46727e+07	51459000	45270000	50394000	49041000
CD630_27760	CD2769	-	0.0646989	0.920836	0.466175	0.249838	0.15159	0.852315	CD630_27760	Putative glycosyl transferase, family 2	50035000	53069000	58386000	53830000	63815000	68336000	90938000	74363000	52549000	57549000	69284000	59794000	48692000	52715000	67490000	56299000
CD630_27780	CD2769	-	0.184206	0.580883	0.413558	0.187083	0.201776	0.721601	CD630_27780	Putative glycosyl transferase	73640000	94691000	103470000	9.06003e+07	127710000	102100000	132220000	1.20677e+08	104600000	94912000	113090000	1.04201e+08	102340000	96878000	109600000	1.02939e+08
CD630_27790	CD2769	-	-0.171874	0.607964	0.167584	0.757201	0.109039	0.877976	manC	Mannose-1-phosphate guanylyltransferase (EC 2.7.7.22)	169630000	163750000	154460000	1.62613e+08	168130000	133340000	246460000	1.82643e+08	176080000	146560000	203500000	175380000	150350000	114850000	167850000	144350000
CD630_27800	CD2769	-	0.172263	0.659633	0.435968	0.268255	0.0549828	0.945183	pgmA	Alpha-phosphoglucomutase (EC 5.4.2.2)	335300000	220790000	225700000	2.60597e+08	260800000	334450000	462370000	352540000	220410000	338210000	253540000	270720000	309510000	234640000	336790000	2.93647e+08
CD630_27810	CD2769	-	0.443126		0.694356		0.551603		mviN	transmembrane virulence factor / flippase	NA	62867000	NA	2.09557e+07	112500000	NA	90958000	6.78193e+07	NA	NA	92145000	30715000	82030000	52822000	121560000	8.54707e+07
CD630_27820	CD2769	-	0.957576	0.0781668	1.16181	0.0313425	1.26707	0.163653	cwp7	Cell wall binding protein cwp7	NA	33572000	36366000	2.33127e+07	80144000	72670000	81902000	7.82387e+07	76909000	62943000	112630000	8.41607e+07	66373000	60036000	77325000	6.79113e+07
CD630_27830	CD2769	-	0.296408	0.441682	0.303583	0.388883	0.161665	0.814293	CD630_27830	putative UDP-N-acetylgalactosamine-undecaprenyl-phosphate N-acetylgalactosaminephosphotransferase	40142000	34696000	41120000	3.86527e+07	45604000	53547000	43965000	4.77053e+07	42197000	39320000	48191000	43236000	42380000	49370000	50656000	4.74687e+07
CD630_27840	0	-	0.30077	0.272921	-0.0210032	0.930998	0.176021	0.745347	cwp6	Putative N-acetylmuramoyl-L-alanine amidase,autolysin cwp6 (EC 3.5.1.28)	262040000	240140000	234700000	2.45627e+08	214620000	255020000	256590000	2.42077e+08	288640000	252330000	291530000	277500000	306280000	277590000	323820000	3.02563e+08
CD630_27870	0	-	-0.0714441	0.889387	-0.268048	0.410157	-0.0505983	0.955236	cwp84	Cell surface protein cwp84 (EC 3.4.22.15)	91583000	71486000	66735000	7.66013e+07	52455000	75610000	62774000	63613000	79129000	71964000	70791000	7.39613e+07	70363000	71210000	77128000	7.29003e+07
CD630_27890	CD2789	-	0.193708	0.559659	0.0565099	0.822874	0.327315	0.491495	cwp66	Cell surface protein cwp66	354180000	281570000	223890000	2.86547e+08	269160000	310820000	314000000	2.97993e+08	352930000	372040000	353600000	3.59523e+08	322780000	313600000	346790000	3.27723e+08
CD630_27900	CD2789	-	-0.167275	0.756567	-0.404358	0.279439	-0.0482332	0.969669	CD630_27900	Putative LmbE-like deacetylase	228430000	137940000	202060000	1.89477e+08	163210000	127510000	138770000	1.43163e+08	213600000	156900000	179240000	1.83247e+08	198170000	147130000	160900000	1.68733e+08
CD630_27910	CD2789	-	-0.163477	0.600482	-0.252566	0.334668	0.0367457	0.953291	cwp2	Cell wall binding protein cwp2	1238800000	1066000000	1222700000	1.17583e+09	924280000	1103000000	933710000	9.86997e+08	1206500000	1134700000	1277300000	1.20617e+09	1024100000	1074000000	1051500000	1.04987e+09
CD630_27920	0	-	0.519779	0.149122	0.712744	0.0401741	0.229132	0.760624	secA2	Protein translocase subunit SecA 2	212480000	313090000	201440000	2.42337e+08	345030000	386720000	459760000	397170000	210370000	303910000	337870000	284050000	289900000	370780000	381660000	3.47447e+08
CD630_27930	0	-	-0.199768	0.687437	0.0406887	0.847905	0.148776	0.814293	slpA	Precursor of the S-layer proteins	37107000000	22718000000	26874000000	2.88997e+10	32538000000	28459000000	28182000000	2.97263e+10	35806000000	27842000000	32469000000	32039000000	26821000000	23217000000	25450000000	2.51627e+10
CD630_27940	0	-	0.0709978	0.840321	0.0380331	0.875543	0.146669	0.780559	cwp12	Cell wall binding protein cwp12	163970000	125950000	152560000	1.47493e+08	146100000	152200000	156000000	1.51433e+08	172210000	151440000	166180000	1.63277e+08	165250000	146630000	152920000	1.54933e+08
CD630_27950	0	-	-0.505356	0.165314	-0.372606	0.261006	-0.396602	0.436867	cwp11	Cell wall binding protein cwp11	127990000	161370000	114310000	1.34557e+08	95598000	127420000	88771000	1.0393e+08	105620000	118030000	82996000	1.02215e+08	100090000	105370000	78920000	9.47933e+07
CD630_27960	0	0	0.310452	0.520906	0.724687	0.114738	0.246823	0.797754	cwp10	Cell surface protein cwp10	43633000	32700000	25901000	34078000	53697000	47607000	67642000	5.63153e+07	37263000	30189000	53858000	4.04367e+07	38559000	38509000	49712000	42260000
CD630_27970	0	-	0.320685	0.477151	0.706817	0.0502896	0.397451	0.616998	CD630_27970	Putative calcium-binding adhesion protein	467170000	288900000	402520000	3.86197e+08	673690000	502910000	714450000	630350000	566580000	332340000	627150000	508690000	513070000	351340000	582580000	482330000
CD630_27980	0	0	-0.0692083	0.95304	-0.259463	0.57237	-0.300082	0.730788	cwp9	Cell wall binding protein cwp9	55128000	86869000	89028000	7.70083e+07	64140000	88833000	40025000	6.43327e+07	48311000	72696000	66633000	6.25467e+07	71672000	74974000	73558000	7.34013e+07
CD630_27990	0	-	0.131785	0.855786	0.0679784	0.84921	0.197817	0.814293	cwp8	Cell wall binding protein cwp8	33641000	36003000	26238000	3.19607e+07	31840000	30303000	38365000	3.35027e+07	32509000	30483000	46981000	3.66577e+07	29351000	29396000	46306000	3.50177e+07
CD630_27991	0	0	-0.38928	0.362358	-1.16726	0.0243495	-0.629886	0.368515	CD630_27991	six-cysteine peptide SCIFF	415550000	421790000	373580000	403640000	177830000	230900000	130450000	1.79727e+08	269570000	365350000	147610000	2.60843e+08	289220000	392900000	242430000	3.08183e+08
CD630_28010	CD2800	-	0.727738	0.0769634	0.860382	0.0442856	0.950386	0.153229	CD630_28010	Preprotein translocase, yajc subunit	382040000	438700000	469150000	4.29963e+08	854450000	668710000	818660000	7.80607e+08	911180000	646070000	935320000	8.30857e+08	676200000	683910000	776000000	7.12037e+08
CD630_28020	CD2800	0	-0.0627165	0.911067	-0.0928241	0.81633	0.016093	0.985325	tgt	Queuine tRNA-ribosyltransferase (EC 2.4.2.29) (Guanine insertion enzyme) (tRNA-guanine transglycosylase)	578430000	418360000	600750000	5.32513e+08	509150000	452720000	536120000	499330000	623950000	415640000	575870000	5.38487e+08	531540000	433270000	564770000	509860000
CD630_28040	CD2800	-	0.449887	0.181306	0.511646	0.122172	0.442612	0.459405	queA	S-adenosylmethionine:tRNA ribosyltransferase-isomerase (EC 2.4.99.17) (Queuosine biosynthesis protein QueA)	73215000	92805000	65842000	7.72873e+07	100790000	96270000	133500000	1.10187e+08	82295000	112980000	119840000	1.05038e+08	97018000	96500000	123190000	1.05569e+08
CD630_28050	CD2805	-	0.507085	0.345761	0.54686	0.274841	-0.328399	0.795814	ruvB	Holliday junction ATP-dependent DNA helicase RuvB (EC 3.6.4.12)	NA	30519000	31152000	20557000	43288000	43352000	48503000	4.50477e+07	21499000	NA	27617000	16372000	42153000	46045000	43270000	4.38227e+07
CD630_28140	0	0	0.332974	0.618835	0.373148	0.578173	0.483818	0.953291	CD630_28140	Transcriptional regulator, GntR family	NA	195520000	159850000	1.18457e+08	160540000	239510000	290350000	2.30133e+08	63765000	314560000	367120000	2.48482e+08	175510000	233280000	262650000	2.23813e+08
CD630_28190	0	+	0.228964	0.410902	0.0757356	0.804679	0.144683	0.797754	CD630_28190	Putative amino acid racemase	263960000	219370000	222630000	235320000	263230000	262910000	217870000	2.48003e+08	267580000	285580000	227270000	2.60143e+08	292290000	272090000	263000000	2.75793e+08
CD630_28220	CD2820	-	-1.29531		OFF		-0.215336	0.960146	CD630_28220	Putative glutamate carboxypeptidase, M20 family (EC 3.4.17.11)	44693000	16896000	17496000	2.63617e+07	NA	NA	NA	NA	18566000	26847000	NA	1.51377e+07	10741000	NA	NA	3.58033e+06
CD630_28230	0	+	0.189665	0.649275	0.245701	0.487782	-0.0143191	0.976249	CD630_28230	Uncharacterized protein	40152000	38934000	66011000	4.83657e+07	57868000	57704000	56465000	5.73457e+07	43835000	51408000	48421000	47888000	49799000	59739000	55945000	55161000
CD630_28250	CD2825	-	-0.0828537	0.955688	0.0205167	0.80944	0.31765	0.689167	CD630_28250	Putative flavodoxin	322560000	108100000	191430000	2.07363e+08	224090000	212140000	194770000	2.10333e+08	203930000	315380000	256000000	2.58437e+08	190780000	215300000	181290000	195790000
CD630_28260	CD2825	-	0.0253398	0.973003	0.0395975	0.90176	-0.0116083	0.991719	CD630_28260	Putative oxidoreductase (Fad-binding domain)	316570000	362010000	290980000	3.23187e+08	315930000	316340000	364270000	332180000	316100000	323110000	322580000	3.20597e+08	288760000	311870000	386110000	3.28913e+08
CD630_28270	CD2825	-	-0.180353	0.817767	0.446644	0.737986	-0.281095	0.792059	CD630_28270	Transcriptional regulator, MarR family	482630000	269600000	366200000	372810000	300380000	298020000	925870000	508090000	311850000	281710000	326870000	306810000	329780000	295270000	361950000	329000000
CD630_28280	0	+	0.283528	0.646154	0.0531512	0.916517	-0.192925	0.795814	patA	putative N-acetyl-LL-diaminopimelate aminotransferase	75892000	124940000	110130000	103654000	105160000	137600000	79872000	107544000	95772000	133960000	42307000	9.06797e+07	111200000	177690000	89603000	1.26164e+08
CD630_28400	0	-	0.207616	0.559659	0.197272	0.600032	0.247672	0.745007	serS1A	Serine--tRNA ligase (EC 6.1.1.11) (Seryl-tRNA synthetase) (SerRS) (Seryl-tRNA(Ser/Sec) synthetase)	2124000000	1657000000	2133900000	1.97163e+09	2072400000	1832900000	2876300000	2.26053e+09	2242400000	1781700000	2998600000	2340900000	2318400000	1912400000	2599600000	2276800000
CD630_28410	0	-	1.20883	0.0325591	0.607947	0.209813	0.0806573	0.953291	CD630_28410	Putative amidohydrolase	31724000	75778000	53177000	5.35597e+07	57822000	99678000	87389000	8.16297e+07	42009000	41307000	86602000	5.66393e+07	100590000	128750000	142070000	1.23803e+08
CD630_28420	0	+	0.16568	0.638273	-0.35493	0.239628	0.133767	0.836305	nit	bifunctional nitrilase / nitrile hydratase	728900000	583840000	562200000	624980000	433570000	586070000	446390000	4.88677e+08	673100000	812280000	571720000	685700000	711430000	789650000	602030000	7.01037e+08
CD630_28430	0	-	-0.189073	0.54673	-0.227085	0.410157	-0.360505	0.411315	CD630_28430	Putative zinc-binding dehydrogenase (EC 1.6.5.5)	327070000	334540000	273090000	3.11567e+08	285860000	263810000	248900000	266190000	260440000	236640000	230950000	2.42677e+08	270870000	283170000	265850000	2.73297e+08
CD630_28460	CD2846	-	0.272782	0.533515	0.413994	0.274453	0.106912	0.865287	CD630_28460	Uncharacterized protein	38776000	80215000	85453000	68148000	86917000	94807000	90671000	9.07983e+07	56533000	77229000	86408000	73390000	77995000	91970000	77031000	82332000
CD630_28470	CD2846	-	0.149141	0.845607	0.14045	0.818466	-0.0781783		CD630_28470	putative bactofilin	37803000	36969000	NA	24924000	39501000	47962000	36163000	4.12087e+07	NA	35414000	NA	1.18047e+07	37246000	39382000	47745000	4.14577e+07
CD630_28480	CD2846	-	0.445464	0.390768	0.0188451	0.974363	-0.0334933	0.980577	CD630_28480	putative bactofilin	47119000	65462000	27211000	4.65973e+07	57590000	26655000	57385000	47210000	34814000	55798000	45972000	45528000	54429000	77998000	57935000	63454000
CD630_28490	0	-	0.214471	0.792647	0.473989	0.265355	0.354369	0.760624	phnXW	Bifunctional phosphonoacetaldehyde hydrolase/aminoethylphosphonate transaminase [Includes: Phosphonoacetaldehyde hydrolase (Phosphonatase) (EC 3.11.1.1) (Phosphonoacetaldehyde phosphonohydrolase); 2-aminoethylphosphonate--pyruvate transaminase (EC 2.6.1.37) (2-aminoethylphosphonate aminotransferase) (AEP transaminase) (AEPT)]	25189000	21173000	15886000	2.07493e+07	25605000	27633000	33221000	2.88197e+07	21423000	NA	31630000	1.76843e+07	29058000	19092000	NA	16050000
CD630_28500	0	-	0.403584	0.243322	0.496272	0.100658	0.335074	0.569752	CD630_28500	Transcriptional regulator, DeoR family	165610000	202880000	221430000	196640000	286340000	277830000	267950000	2.77373e+08	255030000	196080000	293040000	248050000	290160000	221680000	268500000	2.60113e+08
CD630_28530	CD2851	-	0.33732	0.270682	0.529734	0.105752	0.0999824	0.901361	dltA	D-alanine--poly(phosphoribitol) ligase subunit 1	123100000	143920000	98460000	1.21827e+08	151610000	163700000	212320000	1.75877e+08	97527000	141150000	153030000	130569000	145710000	165640000	150400000	1.53917e+08
CD630_28540	CD2851	-	0.74407	0.338331	0.901479	0.138261	1.09488	0.269195	dltD	putative D-alanine transferase DltD	NA	29506000	20976000	1.68273e+07	49263000	33867000	58319000	4.71497e+07	68087000	35120000	58534000	5.39137e+07	41248000	26178000	59402000	42276000
CD630_28550	0	-	0.745953	0.104768	0.934463	0.062561	0.343474	0.698923	CD630_28550	Putative NAD(P)-binding oxidoreductase	21453000	22556000	13984000	19331000	25327000	40358000	45150000	36945000	22936000	32228000	18418000	2.45273e+07	31442000	36339000	29478000	3.24197e+07
CD630_28570	CD2856	-	0.34314	0.723885	0.349161	0.445739	-0.114586	0.884448	CD630_28570	Putative hydrolase, HAD superfamily, IA subfamily (EC 3.1.3.-)	37705000	34750000	25197000	3.25507e+07	37483000	51543000	35365000	4.14637e+07	36344000	35760000	18092000	3.00653e+07	41438000	59436000	22999000	41291000
CD630_28590	CD2859	-	-0.0911603	0.920355	-0.393959		OFF		CD630_28590	Putative D-aminoacylase (EC 3.5.1.81)	30306000	31133000	21997000	27812000	NA	21166000	NA	7.05533e+06	NA	NA	NA	NA	27810000	24408000	NA	17406000
CD630_28620	CD2859	0	0.0064399	0.983396	-0.14403		OFF		CD630_28620	membrane dipeptidase	24372000	20777000	15538000	20229000	18307000	NA	NA	6.10233e+06	NA	NA	NA	NA	17681000	22958000	NA	1.35463e+07
CD630_28660	0	-	-0.313916	0.303078	-0.161581	0.607239	-0.0780197	0.904956	CD630_28660	Putative modulator of DNA gyrase, peptidase U62	463640000	340480000	405730000	4.03283e+08	324990000	360960000	395710000	3.60553e+08	397210000	333150000	415800000	3.82053e+08	331070000	318760000	323440000	3.24423e+08
CD630_28670	0	-	-0.164739	0.73358	-0.106426	0.81633	-0.00939106	0.982274	tldD	metalloprotease TldD	431830000	277620000	303150000	3.37533e+08	316550000	307750000	316290000	313530000	343750000	313460000	348820000	3.35343e+08	304380000	274820000	324130000	301110000
CD630_28780	CD2874	-	0.469515	0.291205	0.508528	0.249838	0.357425	0.721708	fhuD	ABC-type transport system, ferrichrome-specific extracellular solute-binding protein	121610000	86542000	84573000	97575000	169780000	105910000	140740000	138810000	151550000	80911000	142560000	125007000	163310000	115980000	126030000	1.35107e+08
CD630_28790	0	+	0.63265	0.216355	0.656833	0.14302	0.495073	0.436867	CD630_28790	Uncharacterized protein	147700000	180780000	100400000	142960000	211170000	188510000	276500000	2.25393e+08	208660000	163890000	231910000	2.01487e+08	222650000	166290000	276000000	2.21647e+08
CD630_28810	CD2880	-	-0.142507	0.840321	-0.270813	0.579224	-0.0894121	0.947932	celG	putative chitooligosaccharide deacetylase	22945000	15819000	24836000	21200000	17772000	22221000	12722000	1.75717e+07	19160000	20519000	20099000	19926000	17941000	19046000	20631000	19206000
CD630_29270	0	0	-0.0380831		0.0348695		-0.357715		CD630_29270	Transcriptional regulator, Phage-type	NA	13857000	NA	4619000	14196000	NA	NA	4732000	NA	10814000	NA	3.60467e+06	11653000	11961000	16874000	13496000
CD630_29500	CD2950	+	0.0491933	0.960353	-0.694677	0.252173	-0.0331075	0.978204	CD630_29500	Transcriptional regulator, HTH-type	229620000	320410000	258360000	2.69463e+08	263110000	205420000	30932000	1.66487e+08	294150000	245800000	250100000	263350000	229310000	252500000	354620000	278810000
CD630_29520	CD2950	+	-0.271024		OFF		OFF		CD630_29520	Putative phage site-specific integrase	19632000	20847000	16706000	1.90617e+07	NA	NA	NA	NA	NA	NA	NA	NA	NA	15797000	NA	5.26567e+06
CD630_29550	CD2954	-	0.0200659	0.975447	-0.040978	0.844198	0.0820204	0.953291	atpB	V-type ATP synthase beta chain (V-ATPase subunit B)	43073000	43380000	47634000	4.46957e+07	43893000	55537000	30902000	43444000	35815000	57039000	49077000	4.73103e+07	41035000	48142000	46788000	4.53217e+07
CD630_29560	CD2954	-	0.00344296	0.966149	-0.0242005	0.986224	-0.0952512	0.895688	atpA	V-type ATP synthase alpha chain (EC 7.1.2.2) (V-ATPase subunit A)	78255000	85043000	57266000	7.35213e+07	69021000	77873000	70001000	7.22983e+07	55042000	85395000	66035000	68824000	71253000	74855000	74983000	73697000
CD630_29580	CD2954	-	-0.123793	0.806316	0.0782126	0.849473	0.103938	0.903519	atpE	V-type ATP synthase subunit E (V-ATPase subunit E)	62457000	54853000	60488000	59266000	57448000	63864000	66391000	6.25677e+07	55257000	66961000	68862000	6.36933e+07	52436000	52751000	57991000	5.43927e+07
CD630_29610	CD2954	-	OFF		OFF		OFF		CD630_29610	Uncharacterized protein	28039000	19068000	NA	1.57023e+07	NA	NA	NA	NA	NA	NA	NA	NA	NA	NA	NA	NA
CD630_29630	0	-	0.537596	0.136437	0.772849	0.034835	0.66576	0.390443	CD630_29630	peptidoglycan transpeptidase	49640000	65108000	58694000	57814000	84557000	95963000	115830000	9.87833e+07	63133000	77836000	134180000	9.17163e+07	75639000	78169000	97952000	83920000
CD630_29640	0	-	0.408937	0.348583	0.678756	0.142861	0.133598	0.902797	CD630_29640	Putative tRNA-binding protein	66266000	89549000	58880000	71565000	87625000	130800000	125250000	1.14558e+08	56364000	98677000	80485000	7.85087e+07	88929000	107930000	88193000	9.50173e+07
CD630_29660	0	-	-0.520001	0.1069	-0.819662	0.0202319	-0.263282	0.640285	adhE1	Aldehyde-alcohol dehydrogenase	22383000000	18336000000	22203000000	20974000000	12160000000	13988000000	9502000000	1.18833e+10	19558000000	18409000000	14459000000	1.74753e+10	15925000000	14986000000	12969000000	1.46267e+10
CD630_29720	0	+	-0.190469	0.558044	-0.224846	0.429478	-0.284554	0.54804	CD630_29720	Uncharacterized protein	96860000	93119000	94935000	9.49713e+07	65383000	91091000	87323000	8.12657e+07	78539000	85595000	69779000	77971000	82417000	88881000	78378000	8.32253e+07
CD630_29780	CD2975	-							CD630_29780	Putative CRISPR-associated Cas3 family helicase	NA	NA	NA	NA	NA	100620000	NA	33540000	NA	NA	NA	NA	NA	NA	NA	NA
CD630_29790	CD2975	-	-0.101648	0.913841	-0.402441		OFF		CD630_29790	Putative CRISPR-associated Cas5 family protein	31355000	27867000	NA	1.97407e+07	NA	22403000	NA	7.46767e+06	NA	NA	NA	NA	28045000	NA	27148000	1.83977e+07
CD630_29800	CD2975	-	-0.204335	0.600482	-0.820157	0.0313425	-0.218325	0.753756	CD630_29800	Putative CRISPR-associated autoregulator DevR family protein protein	253890000	248700000	183910000	2.28833e+08	110640000	159020000	119160000	1.29607e+08	170590000	270820000	148680000	1.96697e+08	189730000	214780000	191330000	1.98613e+08
CD630_29810	CD2975	-	-0.158645	0.651846	-0.745885	0.0442666	-0.336347	0.519318	CD630_29810	Putative CRISPR-associated protein, CXXC-CXXC	118580000	129550000	100430000	1.16187e+08	65004000	73163000	69680000	6.92823e+07	83310000	107140000	85625000	92025000	102250000	117910000	92103000	1.04088e+08
CD630_29820	CD2975	-	-0.65759	0.224447	OFF		-1.05369		CD630_29820	Putative CRISPR-associated Cas6 family protein	23769000	20716000	NA	1.48283e+07	NA	NA	NA	NA	10715000	NA	NA	3.57167e+06	16619000	12583000	13099000	1.41003e+07
CD630_29890	CD2989	-	0.42988	0.291205	0.603282	0.114531	0.61455	0.403222	ssuA2	ABC-type transport system, sulfonate-family extracellular solute-binding protein	237200000	186410000	206860000	2.10157e+08	282460000	290910000	384420000	3.19263e+08	275430000	239070000	450800000	3.21767e+08	270800000	242060000	336460000	2.83107e+08
CD630_29920	CD2989	-	1.33404	0.0543114	0.290981	0.615344	OFF		CD630_29920	uncharacterized protein, iron hydrogenase-like	22128000	26054000	20999000	2.30603e+07	31836000	33532000	19273000	2.82137e+07	NA	NA	NA	NA	42960000	73314000	NA	38758000
CD630_29930	CD2993	-	ON		ON				CD630_29930	regulatory factor, effector binding protein	NA	NA	NA	NA	64380000	51626000	54735000	5.69137e+07	NA	NA	NA	NA	35427000	29712000	NA	21713000
CD630_29940	CD2993	-	0.000328422	0.969093	0.774217	0.0711414	0.200456	0.807276	nrdF	Ribonucleoside-diphosphate reductase subunit beta (EC 1.17.4.1)	53508000	32697000	41172000	42459000	83166000	60694000	73988000	72616000	48794000	39474000	58096000	48788000	44630000	39538000	43238000	4.24687e+07
CD630_29950	CD2993	-	0.32385	0.312293	0.777904	0.0166091	0.369945	0.456126	nrdE	Ribonucleoside-diphosphate reductase (EC 1.17.4.1)	53653000	53392000	52710000	5.32517e+07	104170000	84536000	85216000	9.13073e+07	59559000	64179000	82714000	6.88173e+07	77156000	56484000	66320000	6.66533e+07
CD630_29960	0	0	-0.0781077	0.845607	-0.248709	0.523715	-0.468056	0.497459	CD630_29960	Uncharacterized protein	120830000	127270000	93300000	113800000	74320000	134920000	78099000	9.57797e+07	65577000	104060000	77174000	8.22703e+07	102280000	148830000	72298000	1.07803e+08
CD630_29970	CD2997	-	0.528669	0.271935	0.628355	0.164926	0.189427	0.797754	btuD	ABC-type transport system, cobalamin-specific ATP-binding protein	13768000	24135000	10283000	16062000	23814000	28293000	22379000	2.48287e+07	16305000	22231000	16411000	1.83157e+07	26432000	22239000	20842000	23171000
CD630_29990	CD2997	-	0.303104	0.400691	0.454146	0.136101	0.550634	0.312681	btuF	ABC-type transport system, cobalamin-specific extracellular solute-binding protein	171960000	144580000	172390000	1.62977e+08	198250000	202920000	268650000	2.23273e+08	235840000	181340000	298970000	2.38717e+08	207600000	157620000	238020000	201080000
CD630_30000	CD3000	-	-0.813454	0.0302502	-0.663078	0.0393531	-0.246722	0.679077	dapA1	4-hydroxy-tetrahydrodipicolinate synthase	386760000	278440000	321500000	328900000	226680000	211980000	184470000	207710000	313360000	264120000	254120000	277200000	208590000	165700000	187160000	187150000
[truncated: 323 more rows]
